# Supplementary material for: Hardware implementation of FPGA-based spiking attention neural network accelerator
Source: PeerJ Comput Sci. 2025 Aug 5;11:e3077. doi: 10.7717/peerj-cs.3077 (PMC12453718; doi:10.7717/peerj-cs.3077)
Supplement: Supplemental Information 1 — The files are based on SNN.zip which mainly holds the code for training on the software side and HLS.rar which mainly holds the implementation code on the FPGA side. The code for the article was built based on the Snntorch library. The required environment is python > 3.9. PyTorch should be installed to use snnTorch. Ensure the correct version of torch is installed for your system to enable CUDA compatibility. The following packages are automatically installed if using the pip command: • numpy • pandas The following packages are required for using export_nir and import_nir: • nir • nirtorch The following packages are required for using spikeplot: • matplotlib Our inference code is placed in SNN_code\snntorch_demo\inference. weight, weight2, and weight3 are our weight export files, respectively. [file peerj-cs-11-3077-s001.zip › image_data0.h]

0.7568627595901489,
0.5803921818733215,
0.5803921818733215,
0.5803921818733215,
0.5803921818733215,
0.5803921818733215,
0.5803921818733215,
0.5803921818733215,
0.5803921818733215,
0.5803921818733215,
0.5803921818733215,
0.5803921818733215,
0.5803921818733215,
0.5803921818733215,
0.5803921818733215,
0.5803921818733215,
0.5803921818733215,
0.5803921818733215,
0.5803921818733215,
0.5803921818733215,
0.5803921818733215,
0.5803921818733215,
0.5803921818733215,
0.5803921818733215,
0.5803921818733215,
0.5803921818733215,
0.5803921818733215,
0.7568627595901489,
0.5803921818733215,
0.0,
0.0,
0.0,
0.0,
0.0,
0.0,
0.0,
0.0,
0.0,
0.0,
0.0,
0.0,
0.0,
0.0,
0.0,
0.0,
0.0,
0.0,
0.0,
0.0,
0.0,
0.0,
0.0,
0.0,
0.0,
0.0,
0.5803921818733215,
0.5803921818733215,
0.0,
0.0,
0.0,
0.0,
0.0,
0.0,
0.0,
0.0,
0.0,
0.0,
0.0,
0.0,
0.0,
0.0,
0.0,
0.0,
0.0,
0.0,
0.0,
0.0,
0.0,
0.0,
0.0,
0.0,
0.0,
0.0,
0.5803921818733215,
0.5803921818733215,
0.0,
0.0,
0.0,
0.0,
0.0,
0.0,
0.0,
0.0,
0.0,
0.0,
0.0,
0.0,
0.0,
0.0,
0.0,
0.0,
0.0,
0.0,
0.0,
0.0,
0.0,
0.0,
0.0,
0.0,
0.0,
0.0,
0.5803921818733215,
0.5803921818733215,
0.0,
0.0,
0.0,
0.0,
0.0,
0.0,
0.0,
0.0,
0.0,
0.0,
0.0,
0.0,
0.0,
0.0,
0.0,
0.0,
0.0,
0.0,
0.0,
0.0,
0.0,
0.0,
0.0,
0.0,
0.0,
0.0,
0.5803921818733215,
0.5803921818733215,
0.0,
0.0,
0.0,
0.0,
0.0,
0.0,
0.0,
0.0,
0.0,
0.0,
0.0,
0.0,
0.0,
0.0,
0.0,
0.0,
0.0,
0.0,
0.0,
0.0,
0.0,
0.0,
0.0,
0.0,
0.0,
0.0,
0.5803921818733215,
0.5803921818733215,
0.0,
0.0,
0.0,
0.0,
0.0,
0.0,
0.0,
0.0,
0.0,
0.0,
0.0,
0.0,
0.0,
0.0,
0.0,
0.0,
0.0,
0.0,
0.0,
0.0,
0.0,
0.0,
0.0,
0.0,
0.0,
0.0,
0.5803921818733215,
0.5803921818733215,
0.0,
0.0,
0.0,
0.3137255012989044,
0.3960784375667572,
0.9843137264251709,
0.9960784316062927,
0.9960784316062927,
0.9960784316062927,
0.9960784316062927,
1.0,
0.9960784316062927,
0.9960784316062927,
0.9960784316062927,
0.8313725590705872,
0.3960784375667572,
0.3960784375667572,
0.2980392277240753,
0.0,
0.0,
0.0,
0.0,
0.0,
0.0,
0.0,
0.0,
0.5803921818733215,
0.5803921818733215,
0.0,
0.0,
0.07450980693101883,
0.8235294222831726,
0.9921568632125854,
0.9921568632125854,
0.9921568632125854,
0.9921568632125854,
0.9921568632125854,
0.9921568632125854,
0.9921568632125854,
0.9921568632125854,
0.9921568632125854,
0.9921568632125854,
0.9921568632125854,
0.9921568632125854,
0.9921568632125854,
0.9411764740943909,
0.7843137383460999,
0.5254902243614197,
0.14509804546833038,
0.0,
0.0,
0.0,
0.0,
0.0,
0.5803921818733215,
0.5803921818733215,
0.0,
0.0,
0.3960784375667572,
0.9921568632125854,
0.9921568632125854,
0.9921568632125854,
0.9921568632125854,
0.9921568632125854,
0.9921568632125854,
0.9921568632125854,
0.9921568632125854,
0.9921568632125854,
0.9921568632125854,
0.9921568632125854,
0.9921568632125854,
0.9921568632125854,
0.9921568632125854,
0.9921568632125854,
0.9921568632125854,
0.9921568632125854,
0.9019607901573181,
0.22745098173618317,
0.0,
0.0,
0.0,
0.0,
0.5803921818733215,
0.5803921818733215,
0.0,
0.0,
0.0117647061124444,
0.7921568751335144,
0.9921568632125854,
0.6352941393852234,
0.6274510025978088,
0.8274509906768799,
0.6470588445663452,
0.6274510025978088,
0.6274510025978088,
0.6274510025978088,
0.6274510025978088,
0.6274510025978088,
0.9490196108818054,
0.9921568632125854,
0.9921568632125854,
0.9921568632125854,
0.9921568632125854,
0.9921568632125854,
0.9921568632125854,
0.38823530077934265,
0.0,
0.0,
0.0,
0.0,
0.5803921818733215,
0.5803921818733215,
0.0,
0.0,
0.0,
0.1882352977991104,
0.239215686917305,
0.007843137718737125,
0.0,
0.13333334028720856,
0.01568627543747425,
0.0,
0.0,
0.0,
0.0,
0.0,
0.21176470816135406,
0.239215686917305,
0.30588236451148987,
0.9019607901573181,
0.9921568632125854,
0.9921568632125854,
0.9921568632125854,
0.38823530077934265,
0.0,
0.0,
0.0,
0.0,
0.5803921818733215,
0.5803921818733215,
0.0,
0.0,
0.0,
0.0,
0.0,
0.0,
0.0,
0.0,
0.0,
0.0,
0.0,
0.0,
0.0,
0.0,
0.0,
0.0,
0.45490196347236633,
0.9921568632125854,
0.9921568632125854,
0.9921568632125854,
0.9921568632125854,
0.38823530077934265,
0.0,
0.0,
0.0,
0.0,
0.5803921818733215,
0.5803921818733215,
0.0,
0.0,
0.0,
0.0,
0.0,
0.0,
0.0,
0.0,
0.0,
0.0,
0.0,
0.0,
0.0,
0.0,
0.0,
0.26274511218070984,
0.9607843160629272,
0.9921568632125854,
0.9921568632125854,
0.9921568632125854,
0.9215686321258545,
0.25882354378700256,
0.0,
0.0,
0.0,
0.0,
0.5803921818733215,
0.5803921818733215,
0.0,
0.0,
0.0,
0.0,
0.0,
0.0,
0.0,
0.0,
0.0,
0.0,
0.0,
0.0,
0.0,
0.0,
0.03529411926865578,
0.7058823704719543,
0.9921568632125854,
0.9921568632125854,
0.9921568632125854,
0.9411764740943909,
0.3176470696926117,
0.0,
0.0,
0.0,
0.0,
0.0,
0.5803921818733215,
0.5803921818733215,
0.0,
0.0,
0.0,
0.0,
0.0,
0.0,
0.0,
0.0,
0.0,
0.0,
0.0,
0.0,
0.0,
0.0,
0.5843137502670288,
0.9921568632125854,
0.9921568632125854,
0.9921568632125854,
0.9921568632125854,
0.5686274766921997,
0.0,
0.0,
0.0,
0.0,
0.0,
0.0,
0.5803921818733215,
0.5803921818733215,
0.0,
0.0,
0.0,
0.0,
0.0,
0.0,
0.0,
0.0,
0.0,
0.0,
0.0,
0.0,
0.0313725508749485,
0.5960784554481506,
0.9803921580314636,
0.9921568632125854,
0.9921568632125854,
0.9921568632125854,
0.9647058844566345,
0.05098039284348488,
0.0,
0.0,
0.0,
0.0,
0.0,
0.0,
0.5803921818733215,
0.5803921818733215,
0.0,
0.0,
0.0,
0.0,
0.0,
0.0,
0.0,
0.0,
0.0,
0.0,
0.0,
0.0,
0.5137255191802979,
0.9921568632125854,
0.9921568632125854,
0.9921568632125854,
0.9921568632125854,
0.9686274528503418,
0.5058823823928833,
0.0,
0.0,
0.0,
0.0,
0.0,
0.0,
0.0,
0.5803921818733215,
0.5803921818733215,
0.0,
0.0,
0.0,
0.0,
0.0,
0.0,
0.0,
0.0,
0.0,
0.0,
0.0,
0.14901961386203766,
0.8392156958580017,
0.9921568632125854,
0.9921568632125854,
0.9921568632125854,
0.9921568632125854,
0.7490196228027344,
0.0,
0.0,
0.0,
0.0,
0.0,
0.0,
0.0,
0.0,
0.5803921818733215,
0.5803921818733215,
0.0,
0.0,
0.0,
0.0,
0.0,
0.0,
0.0,
0.0,
0.0,
0.0,
0.0,
0.8352941274642944,
0.9921568632125854,
0.9921568632125854,
0.9921568632125854,
0.9764705896377563,
0.7176470756530762,
0.1764705926179886,
0.0,
0.0,
0.0,
0.0,
0.0,
0.0,
0.0,
0.0,
0.5803921818733215,
0.5803921818733215,
0.0,
0.0,
0.0,
0.0,
0.0,
0.0,
0.0,
0.0,
0.0,
0.007843137718737125,
0.3764705955982208,
0.9647058844566345,
0.9921568632125854,
0.9921568632125854,
0.9921568632125854,
0.8941176533699036,
0.0,
0.0,
0.0,
0.0,
0.0,
0.0,
0.0,
0.0,
0.0,
0.0,
0.5803921818733215,
0.5803921818733215,
0.0,
0.0,
0.0,
0.0,
0.0,
0.0,
0.0,
0.0,
0.0,
0.4000000059604645,
0.9921568632125854,
0.9921568632125854,
0.9921568632125854,
0.9921568632125854,
0.8666666746139526,
0.18039216101169586,
0.0,
0.0,
0.0,
0.0,
0.0,
0.0,
0.0,
0.0,
0.0,
0.0,
0.5803921818733215,
0.5803921818733215,
0.0,
0.0,
0.0,
0.0,
0.0,
0.0,
0.0,
0.0,
0.2862745225429535,
0.9529411792755127,
0.9921568632125854,
0.9921568632125854,
0.9921568632125854,
0.8745098114013672,
0.1764705926179886,
0.0,
0.0,
0.0,
0.0,
0.0,
0.0,
0.0,
0.0,
0.0,
0.0,
0.0,
0.5803921818733215,
0.5803921818733215,
0.0,
0.0,
0.0,
0.0,
0.0,
0.0,
0.0,
0.019607843831181526,
0.7215686440467834,
0.9921568632125854,
0.9921568632125854,
0.9921568632125854,
0.9882352948188782,
0.4941176474094391,
0.0,
0.0,
0.0,
0.0,
0.0,
0.0,
0.0,
0.0,
0.0,
0.0,
0.0,
0.0,
0.5803921818733215,
0.5803921818733215,
0.0,
0.0,
0.0,
0.0,
0.0,
0.0,
0.06666667014360428,
0.7333333492279053,
0.9921568632125854,
0.9921568632125854,
0.9921568632125854,
0.9921568632125854,
0.6431372761726379,
0.0,
0.0,
0.0,
0.0,
0.0,
0.0,
0.0,
0.0,
0.0,
0.0,
0.0,
0.0,
0.0,
0.5803921818733215,
0.5803921818733215,
0.0,
0.0,
0.0,
0.0,
0.0,
0.0,
0.12156862765550613,
0.8980392217636108,
0.9921568632125854,
0.9921568632125854,
0.9921568632125854,
0.6117647290229797,
0.054901961237192154,
0.0,
0.0,
0.0,
0.0,
0.0,
0.0,
0.0,
0.0,
0.0,
0.0,
0.0,
0.0,
0.0,
0.5803921818733215,
0.5803921818733215,
0.0,
0.0,
0.0,
0.0,
0.0,
0.0,
0.0,
0.21568627655506134,
0.5882353186607361,
0.9921568632125854,
0.6784313917160034,
0.03529411926865578,
0.0,
0.0,
0.0,
0.0,
0.0,
0.0,
0.0,
0.0,
0.0,
0.0,
0.0,
0.0,
0.0,
0.0,
0.5803921818733215,
0.7568627595901489,
0.5803921818733215,
0.5803921818733215,
0.5803921818733215,
0.5803921818733215,
0.5803921818733215,
0.5803921818733215,
0.5803921818733215,
0.5803921818733215,
0.5803921818733215,
0.5803921818733215,
0.5803921818733215,
0.5803921818733215,
0.5803921818733215,
0.5803921818733215,
0.5803921818733215,
0.5803921818733215,
0.5803921818733215,
0.5803921818733215,
0.5803921818733215,
0.5803921818733215,
0.5803921818733215,
0.5803921818733215,
0.5803921818733215,
0.5803921818733215,
0.5803921818733215,
0.5803921818733215,
0.7568627595901489,
