# Supplementary material for: Hardware implementation of FPGA-based spiking attention neural network accelerator
Source: PeerJ Comput Sci. 2025 Aug 5;11:e3077. doi: 10.7717/peerj-cs.3077 (PMC12453718; doi:10.7717/peerj-cs.3077)
Supplement: Supplemental Information 1 — The files are based on SNN.zip which mainly holds the code for training on the software side and HLS.rar which mainly holds the implementation code on the FPGA side. The code for the article was built based on the Snntorch library. The required environment is python > 3.9. PyTorch should be installed to use snnTorch. Ensure the correct version of torch is installed for your system to enable CUDA compatibility. The following packages are automatically installed if using the pip command: • numpy • pandas The following packages are required for using export_nir and import_nir: • nir • nirtorch The following packages are required for using spikeplot: • matplotlib Our inference code is placed in SNN_code\snntorch_demo\inference. weight, weight2, and weight3 are our weight export files, respectively. [file peerj-cs-11-3077-s001.zip › model_weights0/fc1_weight.h]

float fc1_weight[15680] = {0.030522, 0.016328, -0.018756, 0.009797, 0.027733, -0.020430, -0.013097, -0.027188, 0.005860, 0.010047, -0.016778, -0.023367, -0.021152, 0.013942, -0.098088, -0.056654, -0.024277, -0.035310, 0.022340, 0.008464, -0.017978, 0.025354, 0.019691, 0.016946, -0.033347, -0.025203, 0.020027, 0.020019, -0.024804, -0.027345, 0.018704, -0.002190, 0.033688, 0.121396, 0.239873, 0.302951, 0.188661, 0.277800, 0.169710, 0.147951, 0.223225, 0.199795, 0.107224, 0.110110, 0.091159, 0.073281, 0.030196, 0.147432, 0.119946, 0.060357, 0.180823, 0.135702, 0.005265, 0.031828, -0.031307, -0.030057, 0.012002, 0.032847, 0.033955, 0.135164, 0.200815, 0.085776, 0.245836, 0.330576, 0.406846, 0.325450, 0.459299, 0.509085, 0.474392, 0.376350, 0.306053, 0.264490, 0.307302, 0.071732, 0.176162, 0.168886, 0.258912, 0.166255, 0.179822, 0.234110, 0.143476, 0.015666, 0.006997, -0.015631, 0.024124, 0.027920, 0.001840, 0.143388, 0.292033, 0.126214, 0.258066, 0.236622, 0.401281, 0.585693, 0.478492, 0.353805, 0.383612, 0.565350, 0.461019, 0.358868, 0.219450, 0.149387, 0.217050, 0.016725, 0.043914, -0.054480, -0.027899, 0.171275, 0.147530, 0.035843, 0.011965, 0.002818, -0.021624, 0.015342, 0.002524, 0.085505, -0.134394, -0.073277, 0.110782, 0.129136, 0.202061, 0.154049, 0.146506, 0.104825, 0.050457, 0.118734, 0.202598, 0.139188, -0.008785, 0.068362, 0.119371, 0.013729, -0.089621, -0.118032, -0.083981, -0.086720, -0.019790, 0.024880, -0.013317, -0.032060, 0.033353, 0.006726, 0.157025, 0.090488, -0.086332, 0.029058, 0.000706, 0.083116, 0.003963, -0.052418, -0.015019, 0.094899, 0.091416, 0.093730, 0.147923, 0.109110, -0.053628, 0.051095, 0.020065, 0.067217, 0.041926, -0.096791, -0.101202, -0.126600, -0.106666, -0.061972, 0.277037, 0.051008, -0.010195, -0.027013, 0.037181, 0.031597, -0.074097, -0.073784, -0.081662, -0.102485, -0.052941, -0.059519, -0.004382, 0.023280, 0.072931, 0.166159, 0.239317, 0.246380, 0.122281, 0.052638, 0.092691, 0.045563, 0.050345, -0.008215, -0.061680, -0.180039, 0.017772, 0.167703, 0.291588, 0.111060, 0.107458, -0.149832, 0.016786, -0.058391, -0.061669, -0.013386, -0.129611, -0.157360, -0.116620, -0.088276, -0.064103, 0.016770, -0.000469, 0.072135, 0.207237, 0.192211, 0.067885, 0.029593, 0.010098, 0.013863, -0.011564, -0.006226, -0.029499, -0.052137, 0.016641, 0.246119, 0.239999, 0.063779, -0.079446, -0.131114, -0.038428, -0.180993, -0.087974, -0.084999, -0.103610, -0.155022, -0.031082, -0.120399, -0.117391, -0.076711, -0.041268, 0.045202, 0.188410, 0.153737, 0.065902, -0.052802, -0.047996, -0.043518, -0.054161, 0.010083, -0.019682, -0.041033, 0.051642, 0.261373, 0.373292, 0.063474, -0.021031, -0.200881, -0.100560, -0.130146, -0.108549, -0.117869, 0.043243, -0.012627, -0.020619, -0.065587, -0.063605, -0.065872, -0.091239, -0.035355, 0.169768, 0.097369, -0.070466, -0.060531, -0.046878, -0.116998, -0.067320, -0.051134, -0.059708, -0.066712, 0.122383, 0.147874, 0.437503, 0.098701, -0.027750, -0.097355, -0.139623, -0.042452, -0.106562, -0.013898, 0.052183, 0.022316, 0.039986, -0.015955, -0.037125, -0.024872, -0.063136, -0.077030, 0.135988, -0.069980, -0.119644, -0.086786, -0.041065, -0.090773, -0.065362, 0.001025, -0.061632, 0.037445, 0.101857, 0.073716, 0.235390, 0.058901, 0.059405, -0.164666, -0.209214, -0.147430, -0.085532, 0.024606, -0.003736, 0.017349, 0.082573, 0.007885, -0.032111, -0.043319, -0.124682, 0.100822, 0.255699, -0.031508, -0.134294, -0.075277, -0.043303, -0.006326, 0.060584, 0.066548, -0.005169, 0.238723, 0.337660, 0.104575, 0.114293, 0.044917, -0.008750, -0.144391, -0.151572, -0.152156, -0.030601, 0.068283, 0.053757, -0.060960, -0.015433, 0.001090, 0.021151, -0.114188, -0.121746, 0.326692, 0.418229, 0.008979, -0.130767, -0.064390, -0.002055, 0.084992, 0.062937, 0.069134, 0.103189, 0.404111, 0.307628, 0.060951, 0.171827, 0.066409, -0.009233, 0.026840, -0.177883, -0.039071, -0.003154, 0.003120, -0.065857, -0.044016, -0.048316, -0.016051, -0.008479, -0.102267, 0.082974, 0.398073, 0.269624, -0.022078, -0.050679, -0.059553, 0.030261, 0.077452, 0.019192, 0.050701, 0.023349, 0.134013, 0.058856, 0.051559, 0.157763, 0.058174, -0.025306, -0.015526, -0.180538, -0.006189, -0.011705, -0.067458, -0.044471, -0.032840, 0.012807, -0.023316, -0.032060, 0.026609, 0.193914, 0.279716, 0.139079, -0.026404, -0.076087, -0.041041, -0.043811, -0.097628, -0.096164, -0.029011, -0.108115, -0.021753, 0.001718, 0.079385, 0.295114, 0.062112, -0.038512, 0.042666, -0.225105, -0.036614, -0.051743, -0.014717, -0.039185, -0.003297, -0.032362, -0.054408, 0.001109, 0.085629, 0.146251, 0.151796, 0.058251, -0.025697, -0.034790, -0.106422, -0.133985, -0.104293, -0.099429, -0.067079, -0.169040, -0.126874, 0.017329, 0.190932, 0.162952, -0.019653, -0.060955, 0.029601, -0.041774, -0.029134, -0.012162, 0.039580, -0.055206, -0.082907, -0.001642, 0.010044, 0.076987, 0.212991, 0.164151, 0.083200, -0.014453, -0.068141, -0.043303, -0.121868, -0.143438, -0.152720, -0.180183, -0.126034, -0.022265, -0.094794, 0.037826, 0.320132, 0.154923, 0.210609, 0.027229, 0.038865, -0.104636, 0.076481, -0.079535, -0.062348, -0.129255, -0.064874, -0.007911, 0.021908, 0.178766, 0.166673, 0.141182, -0.014828, -0.037636, -0.047076, -0.014418, -0.081947, -0.120623, -0.083049, -0.107599, -0.058034, -0.003260, -0.100832, -0.049028, 0.024611, 0.176680, 0.203337, -0.080020, 0.156646, -0.119106, 0.048719, -0.007789, -0.041179, 0.073126, -0.102427, 0.051683, 0.164610, 0.252731, 0.143961, 0.039816, -0.056536, -0.065430, -0.025789, -0.005983, -0.007343, 0.025497, 0.029774, 0.023085, 0.114199, 0.152067, 0.128621, -0.002819, 0.092029, 0.047224, 0.009275, -0.054232, -0.107750, -0.089445, -0.003118, 0.130638, 0.066879, 0.177594, 0.142684, 0.223667, 0.253627, 0.148239, 0.086654, 0.042487, -0.003646, -0.053034, -0.009951, 0.011962, 0.014303, 0.088727, 0.068784, 0.106027, 0.204607, 0.306454, 0.289867, 0.120752, 0.199755, -0.067451, 0.002325, 0.017097, -0.053167, 0.020240, 0.078579, 0.234958, 0.324117, 0.391585, 0.359345, 0.281261, 0.062222, 0.020400, 0.040986, -0.011457, -0.000778, -0.007717, 0.023231, 0.053040, 0.045124, 0.099615, 0.124083, 0.183461, 0.247497, 0.252973, 0.195745, 0.148885, 0.237805, 0.045032, 0.197253, -0.089751, -0.031318, 0.101195, 0.185578, 0.287740, 0.407338, 0.452655, 0.277452, 0.010491, -0.041958, 0.004605, 0.035880, 0.043094, 0.022845, 0.019735, 0.027932, 0.010135, 0.044678, 0.051152, 0.056001, 0.112057, 0.136739, 0.103356, 0.032022, 0.059443, 0.037587, -0.090775, 0.130795, -0.053680, -0.029640, 0.123258, 0.169392, 0.236973, 0.238540, 0.212595, 0.015654, -0.012503, 0.021183, 0.036842, 0.094628, 0.102329, 0.019499, 0.072969, -0.016785, 0.058077, 0.020856, 0.021828, 0.013633, 0.069950, 0.057345, 0.030513, 0.070442, -0.049653, -0.087743, -0.179348, 0.082071, -0.030070, 0.028758, 0.106254, 0.180379, 0.203630, 0.018389, -0.112306, -0.060327, 0.016842, 0.060870, 0.061465, 0.094102, 0.116858, 0.033989, 0.020525, -0.016544, 0.009856, -0.017043, -0.007634, 0.049054, 0.074945, -0.004207, 0.067479, 0.141369, -0.029285, 0.006945, -0.086698, -0.005983, 0.018539, -0.030605, 0.128974, 0.098825, 0.050565, -0.170848, -0.107980, -0.009330, -0.062810, -0.028053, 0.015306, -0.043223, 0.003866, 0.008837, 0.033917, 0.063999, 0.053212, 0.066615, 0.116578, 0.165977, 0.174231, 0.046958, 0.194396, 0.261499, 0.103507, 0.045197, -0.115726, 0.008309, 0.001237, 0.001880, 0.131507, -0.130748, -0.144009, -0.021693, -0.062563, -0.085357, -0.075855, -0.018717, 0.030925, 0.004198, 0.007028, 0.047154, 0.031270, 0.065121, 0.102099, 0.192590, 0.115673, 0.191901, 0.280978, 0.229446, 0.147871, 0.188945, 0.013495, 0.000439, -0.117520, 0.012511, -0.032978, 0.006310, -0.004597, -0.042387, 0.142504, 0.146753, 0.056753, 0.054396, 0.073443, 0.181715, 0.107895, 0.146874, 0.165520, 0.134058, 0.215025, 0.039774, 0.127635, 0.133350, 0.168641, 0.081570, 0.197124, 0.064777, -0.122780, 0.018203, 0.098171, 0.161939, 0.013520, -0.009992, 0.032766, 0.019383, 0.017763, 0.012339, -0.118811, -0.120508, -0.106375, -0.153410, -0.141520, 0.110705, 0.043535, 0.130735, 0.208185, -0.219262, 0.146017, 0.091014, 0.065172, -0.141984, -0.135868, -0.203669, -0.151958, -0.106349, -0.142914, -0.042972, 0.009099, -0.018866, 0.034616, -0.003307, 0.015118, 0.032047, 0.030772, -0.017349, 0.002256, -0.011820, 0.000057, 0.003508, -0.033781, 0.020046, -0.010463, -0.018848, 0.018713, 0.045215, -0.043534, -0.016152, 0.007753, 0.020089, 0.023910, 0.019309, 0.021699, -0.019609, -0.004063, 0.008225, 0.017656, -0.029953, -0.029593, -0.013201, 0.020085, 0.028245, -0.015183, 0.007085, -0.032357, -0.127338, -0.183795, -0.208421, -0.043581, 0.049184, -0.010883, 0.004732, -0.002195, 0.038125, 0.004548, 0.016392, 0.020425, 0.022811, -0.019188, -0.012421, -0.014567, -0.051424, -0.190617, -0.165094, 0.012467, 0.002196, -0.021693, -0.013813, -0.026238, 0.006514, -0.081002, -0.179699, -0.117068, 0.002748, 0.010832, -0.058842, -0.006243, 0.011517, 0.073190, 0.051626, 0.104058, 0.056892, 0.083171, 0.062435, 0.056311, 0.051089, 0.044034, -0.011270, -0.004751, 0.004290, -0.009549, -0.018868, -0.000238, -0.028430, 0.007636, 0.003311, -0.023209, -0.009432, -0.020344, -0.034027, -0.114577, -0.120030, -0.103560, -0.002057, 0.081859, 0.199570, 0.102302, 0.017849, -0.017606, 0.010354, 0.202587, 0.242212, 0.209281, 0.197341, 0.217900, 0.103861, 0.105656, 0.116346, 0.093489, 0.023832, -0.123831, -0.073251, -0.123560, -0.026128, -0.033229, -0.002877, -0.014182, -0.087669, -0.058596, -0.029407, 0.032815, -0.063410, -0.190064, -0.005088, -0.100040, -0.075055, -0.069535, -0.036349, -0.021241, 0.029451, 0.132876, 0.234683, 0.125278, 0.123632, 0.095282, 0.126953, 0.049241, 0.053189, 0.039533, 0.005854, -0.045566, -0.079777, -0.012468, -0.020031, 0.017140, 0.097288, 0.069128, 0.022961, -0.011238, -0.062067, -0.036846, -0.005945, -0.063584, -0.071367, 0.020228, 0.051640, 0.010868, -0.012572, 0.046863, 0.090825, 0.114636, 0.088749, 0.128012, 0.231483, 0.183718, 0.180826, 0.192533, 0.119238, -0.034555, 0.019577, 0.010883, -0.029175, -0.092077, -0.058257, -0.032638, -0.055185, -0.119839, -0.091966, -0.034667, -0.018282, -0.035746, -0.089451, -0.036870, -0.028199, -0.031955, -0.020335, -0.018087, 0.046524, 0.127090, 0.119750, 0.046028, 0.247880, 0.282173, 0.265510, 0.267071, 0.236922, 0.057810, -0.046938, 0.018666, 0.091433, -0.032814, -0.019000, -0.128375, -0.167019, -0.107032, -0.032572, 0.067475, -0.047879, -0.068779, -0.029408, -0.027239, -0.033228, -0.052070, -0.022609, 0.003640, 0.014920, 0.070643, 0.116318, 0.098337, 0.253531, 0.362918, 0.202950, 0.203142, 0.227011, 0.036832, -0.073332, 0.045684, 0.098372, -0.091260, -0.059936, -0.090966, 0.055559, 0.016267, -0.014839, 0.000272, -0.024911, -0.035763, 0.038789, 0.011785, -0.015977, 0.012323, -0.078259, -0.055257, -0.062247, 0.019898, 0.062356, 0.023595, 0.176790, 0.200973, 0.119080, 0.238137, 0.115717, 0.014243, 0.006042, -0.059596, 0.121548, -0.016019, -0.032986, -0.050305, 0.042747, -0.059901, -0.102624, 0.003393, 0.070672, 0.139500, 0.204958, 0.116044, -0.086472, -0.081911, -0.068111, -0.020247, -0.011100, 0.032851, 0.012544, 0.008716, 0.217234, 0.214144, 0.188194, 0.243901, 0.074275, 0.132265, 0.094920, -0.055566, 0.053566, 0.006206, 0.088347, 0.046841, 0.017162, 0.028509, 0.081924, 0.187175, 0.279977, 0.189734, 0.091557, -0.035499, -0.155246, -0.089350, 0.030947, 0.018539, 0.033972, 0.039839, 0.123902, 0.110282, 0.280669, 0.246528, 0.114541, 0.086797, 0.047896, 0.125293, 0.006344, -0.012963, 0.022259, 0.111829, 0.077997, 0.090024, 0.154141, 0.314514, 0.300400, 0.231697, 0.030173, -0.017065, -0.085277, -0.150170, -0.120139, -0.067162, 0.010775, 0.024065, 0.066915, 0.076202, 0.151033, 0.177353, 0.332721, 0.261323, 0.130927, 0.124273, 0.081773, 0.187194, -0.131037, 0.177970, -0.013190, -0.048246, 0.095670, 0.187138, 0.221527, 0.272309, 0.137527, -0.036016, -0.077910, -0.128261, -0.043408, -0.054572, -0.028373, -0.016654, 0.032708, -0.017230, -0.001423, 0.105611, 0.137882, 0.213781, 0.137230, 0.080951, 0.069198, 0.191876, 0.087030, -0.115555, -0.218030, -0.041158, -0.045597, -0.157451, 0.095739, 0.197681, 0.114157, 0.123999, 0.054599, -0.047041, 0.000998, 0.033687, 0.025528, -0.012410, 0.035079, 0.039046, 0.004050, 0.003515, 0.068223, 0.117156, 0.101634, 0.083710, 0.067790, 0.075141, -0.092183, 0.196518, 0.076170, 0.178424, 0.140816, 0.011955, -0.004401, -0.026223, 0.020271, 0.075484, 0.043408, 0.070567, 0.008108, -0.026573, 0.055942, 0.073826, 0.080782, 0.009731, 0.040290, 0.070126, -0.037807, 0.065337, 0.110043, 0.065263, -0.014706, -0.026379, -0.028631, -0.018690, -0.064476, 0.248257, 0.220534, 0.253258, 0.192007, -0.027466, 0.007820, -0.008997, 0.039374, 0.036635, -0.006098, 0.022150, -0.019708, -0.013455, 0.045138, -0.006715, -0.006545, -0.042081, 0.057062, 0.102182, 0.025458, 0.018956, 0.077201, 0.038301, 0.022475, -0.077046, -0.027415, -0.103188, -0.239359, 0.227235, 0.310374, 0.326968, -0.025621, -0.111578, 0.019027, -0.044631, 0.062487, 0.060612, 0.142036, 0.071845, 0.011552, -0.039983, -0.139341, -0.041655, -0.073877, -0.013109, 0.024259, 0.156825, 0.143414, 0.103806, 0.102255, -0.010291, 0.033082, -0.006643, -0.064259, -0.086327, -0.131798, 0.103005, 0.424863, 0.285181, -0.033871, -0.026483, -0.030641, 0.001325, 0.021277, 0.020033, 0.086610, 0.055900, 0.001240, -0.126205, -0.088314, 0.060275, -0.001440, -0.063924, -0.017027, 0.121515, 0.183625, 0.089916, 0.023605, 0.005067, 0.009457, -0.027488, -0.045414, -0.119746, -0.025510, 0.154589, 0.396731, 0.288948, 0.050294, -0.009213, 0.032823, -0.020567, -0.010448, 0.026852, 0.025604, 0.035659, 0.106117, 0.076467, 0.242004, 0.113319, 0.119134, 0.107465, 0.119390, 0.195718, 0.197351, 0.017313, -0.046880, -0.023514, -0.045091, -0.044336, -0.085879, -0.133510, -0.026163, 0.233323, 0.241528, 0.039018, -0.057213, -0.042810, 0.025408, 0.032019, 0.054320, -0.040368, 0.010838, 0.052358, 0.080924, 0.106790, 0.244569, 0.171423, 0.284622, 0.296891, 0.255987, 0.242917, 0.176907, -0.020133, -0.046895, -0.084378, -0.053027, -0.105950, -0.020705, -0.057939, -0.066022, 0.316259, 0.303896, 0.138506, -0.140834, 0.015924, 0.067107, 0.013966, 0.020767, 0.027829, -0.062891, 0.017971, 0.013375, 0.000816, 0.035549, 0.084097, 0.174886, 0.209784, 0.154222, 0.018329, -0.029718, 0.019428, 0.007301, -0.084582, -0.085011, -0.009535, 0.024848, -0.098148, -0.142089, 0.293343, 0.271193, 0.144115, -0.004505, -0.035862, 0.015499, -0.009869, -0.001912, 0.028042, 0.041800, 0.009557, 0.057437, 0.034174, 0.024378, 0.075749, 0.019589, 0.029915, -0.013781, -0.060228, -0.060275, -0.011476, 0.039349, -0.022189, -0.032423, 0.016859, 0.028484, -0.074689, 0.055516, 0.287916, 0.211892, 0.182963, 0.117156, -0.061142, 0.026558, 0.076621, 0.027319, 0.035294, 0.071140, 0.008811, 0.054323, 0.059308, 0.042752, 0.022840, 0.033366, -0.022102, -0.057833, -0.004806, 0.041609, 0.003924, 0.065823, 0.035868, 0.000802, -0.024901, -0.026515, -0.081182, -0.057144, 0.129667, 0.135707, -0.059408, 0.111972, -0.027522, 0.021037, 0.077698, 0.182851, 0.125970, 0.076294, 0.040852, -0.025541, 0.099819, -0.030700, -0.005590, -0.000805, -0.021580, -0.055569, 0.058347, 0.016127, 0.083232, 0.065395, -0.006263, -0.041446, 0.012934, -0.038955, -0.002581, 0.047448, 0.179401, 0.014597, -0.061467, -0.027033, 0.027868, 0.003425, -0.012064, 0.148611, -0.007920, -0.105922, -0.085746, -0.140744, -0.141993, -0.164526, -0.114635, -0.103716, -0.021463, 0.047396, -0.039360, 0.068450, -0.016831, 0.031975, -0.012952, -0.075305, -0.064975, -0.004197, 0.002349, -0.002417, 0.013526, -0.117154, -0.140524, -0.016005, 0.028709, -0.018652, -0.054722, 0.091803, -0.121965, -0.198038, -0.309026, -0.441226, -0.376053, -0.313883, -0.275565, -0.240242, -0.190845, -0.116020, -0.112092, -0.107741, -0.118774, -0.050828, -0.048254, -0.182667, -0.087318, 0.036652, -0.055576, 0.045300, -0.020349, -0.111860, -0.104962, 0.010312, -0.004518, 0.023331, 0.027695, 0.050134, 0.062496, 0.046669, 0.089657, 0.059796, 0.172997, 0.193203, 0.057794, 0.294287, 0.230310, 0.090542, 0.194077, 0.146656, -0.050460, -0.016417, -0.081502, -0.051559, -0.004123, -0.063445, -0.101049, 0.069734, 0.112892, 0.036295, -0.019731, -0.025227, -0.035066, 0.012899, -0.030515, 0.025282, -0.050229, -0.036961, 0.132795, 0.101628, 0.121444, 0.114031, 0.110345, 0.055010, 0.094316, 0.161721, 0.225116, 0.121041, 0.119060, 0.075244, 0.104227, -0.086557, -0.111923, -0.107691, -0.024679, -0.169957, 0.033540, 0.006820, 0.015070, 0.015026, -0.017953, 0.022034, 0.026201, -0.029084, -0.032197, 0.014228, -0.028369, 0.028544, -0.013622, 0.017908, 0.035315, 0.002186, -0.022597, -0.029386, -0.021827, -0.036827, -0.010593, 0.017706, -0.005883, -0.002886, 0.034168, 0.011141, -0.006043, 0.034245, -0.033480, -0.013102, 0.014299, 0.009696, 0.027053, 0.021836, -0.019481, -0.001057, -0.056080, -0.104450, -0.144689, -0.105904, -0.113983, -0.070972, -0.092341, 0.025204, 0.003704, -0.064034, -0.052742, -0.030146, 0.072542, -0.051717, -0.048994, -0.063624, -0.026689, 0.133981, 0.229329, 0.172690, 0.000637, -0.025163, 0.031760, 0.006805, -0.026339, 0.030383, -0.000034, -0.060252, -0.043844, -0.107717, -0.005661, -0.074288, -0.120655, -0.148247, -0.153739, -0.037352, -0.097636, -0.083554, -0.101611, -0.150520, -0.185432, -0.148005, -0.187739, -0.256856, -0.239427, -0.159054, 0.032690, 0.072338, 0.016571, 0.052664, -0.019975, 0.019531, -0.002301, -0.031399, -0.031269, -0.108797, -0.001383, -0.011453, -0.090955, -0.095411, -0.156447, -0.137088, -0.128906, -0.129458, -0.147632, -0.125709, -0.169373, -0.164492, -0.143445, -0.128146, -0.211839, -0.238118, -0.265902, -0.176944, -0.155623, -0.044031, 0.100651, 0.075201, 0.084485, -0.030485, 0.014023, 0.084923, -0.069832, -0.157114, -0.008776, -0.081503, -0.089571, -0.069253, -0.147053, -0.169594, -0.135452, -0.160348, -0.059865, 0.013942, 0.032393, 0.024822, 0.023071, 0.038801, -0.047015, -0.089057, -0.126181, -0.131218, -0.118815, -0.088266, 0.058493, 0.170605, 0.190371, 0.002067, 0.022985, -0.017938, 0.036856, -0.023250, -0.038372, -0.121402, -0.082100, -0.146500, -0.210736, -0.161949, -0.089371, -0.120457, -0.086489, 0.027294, 0.036577, 0.073390, 0.108340, 0.045686, -0.008407, 0.022994, 0.028085, 0.005561, -0.044228, -0.196613, -0.155793, -0.145523, 0.130525, 0.141093, -0.023955, 0.068349, -0.121293, -0.001596, -0.148260, -0.113320, -0.131623, -0.165251, -0.128217, -0.144747, -0.095046, -0.033288, -0.008786, 0.017503, 0.011744, 0.050353, 0.057398, 0.080160, 0.067158, 0.029296, 0.020276, 0.003885, 0.005644, -0.059549, -0.212968, -0.114890, 0.100245, 0.081740, 0.025042, -0.022645, -0.057427, -0.242203, -0.188592, -0.097489, -0.014429, -0.070155, -0.050333, -0.088403, -0.042110, -0.040488, -0.017524, -0.001459, -0.000321, 0.024712, 0.057077, 0.158054, 0.125376, 0.071072, -0.018591, -0.026676, -0.016721, 0.013829, -0.133300, -0.143329, 0.002942, 0.070417, 0.105500, -0.146264, -0.019526, -0.147568, -0.189766, -0.056658, 0.036409, -0.090214, -0.074972, -0.075591, 0.037378, -0.005056, -0.036265, -0.051640, 0.046270, 0.064612, 0.122158, 0.161298, 0.145410, 0.099085, 0.025254, -0.032896, 0.056873, 0.011546, -0.019449, -0.106379, 0.054937, -0.021809, -0.112639, -0.034436, -0.039946, -0.142450, -0.113598, -0.052312, -0.040952, -0.110737, -0.083730, -0.020368, 0.020839, 0.020241, -0.002067, -0.031238, -0.004021, 0.012846, 0.079946, 0.127737, 0.155769, 0.160623, 0.029912, 0.038414, 0.066870, 0.073222, 0.063237, -0.115550, 0.043323, 0.035031, -0.059066, -0.024185, 0.010757, -0.153056, -0.179497, -0.064418, -0.080922, -0.050832, -0.072033, -0.015494, 0.028819, 0.023682, 0.004802, -0.005654, -0.027566, -0.076159, -0.021597, 0.037614, 0.048142, 0.134069, 0.109456, 0.059023, 0.096813, 0.172610, 0.029559, -0.212140, 0.068559, 0.077908, -0.099541, 0.011059, 0.048777, -0.124320, -0.100743, -0.056964, -0.089410, -0.016078, -0.040661, 0.003533, 0.017276, -0.010459, -0.054939, -0.097262, -0.155241, -0.188189, -0.183152, -0.157746, 0.029412, 0.122204, 0.093910, 0.125123, 0.075344, 0.107825, 0.089103, -0.172494, 0.099657, 0.124705, 0.095016, 0.006070, -0.001922, -0.099577, -0.038966, -0.058351, -0.023579, 0.021966, 0.023872, -0.018730, -0.017871, -0.045206, -0.037498, -0.092091, -0.231056, -0.274273, -0.321154, -0.183551, -0.052069, -0.005933, 0.060525, 0.096057, 0.127759, 0.117259, 0.186369, 0.027030, 0.062766, 0.166365, 0.037131, -0.039028, -0.173579, -0.301406, -0.210915, 0.006362, -0.002357, 0.004217, -0.008153, 0.036495, -0.011032, -0.042319, -0.088674, -0.149383, -0.279208, -0.245923, -0.341807, -0.176162, -0.076196, -0.009261, 0.006667, 0.046293, 0.144084, 0.149839, 0.218259, 0.167229, 0.286069, 0.179861, 0.076704, -0.001045, -0.122460, -0.212739, -0.149377, 0.026413, 0.025331, -0.004355, 0.001763, 0.047386, 0.009702, -0.069484, -0.141454, -0.252391, -0.292052, -0.223786, -0.177888, -0.054407, -0.038651, -0.067142, -0.006995, 0.019190, 0.112029, 0.112574, 0.111005, 0.038115, 0.264549, 0.159218, 0.034586, -0.007093, 0.026240, -0.150566, 0.012023, 0.122587, -0.020737, 0.037913, 0.033222, 0.056647, 0.022188, -0.140585, -0.201047, -0.246003, -0.300973, -0.242375, -0.184740, -0.105247, -0.059030, -0.016959, -0.020671, 0.032594, 0.135008, 0.125931, 0.065553, -0.040086, 0.034089, 0.158029, -0.033445, 0.006015, 0.026515, -0.424176, 0.022882, 0.125949, 0.047480, 0.112168, 0.102771, 0.102880, 0.065917, -0.099299, -0.268639, -0.262409, -0.322021, -0.233168, -0.152521, -0.078405, 0.001931, 0.010942, 0.045366, 0.027229, 0.076694, 0.067589, 0.019135, -0.067585, -0.010411, 0.024433, 0.010560, 0.009693, 0.020628, -0.169121, 0.068810, 0.064489, 0.111579, 0.144725, 0.165874, 0.153499, 0.087960, -0.069655, -0.209638, -0.222433, -0.222737, -0.162375, -0.084827, -0.035082, 0.016335, -0.027956, 0.004764, -0.021632, 0.032278, 0.071124, -0.007452, -0.134628, -0.045076, -0.011031, -0.129962, -0.077612, 0.018326, -0.144874, 0.047274, 0.023145, 0.089072, 0.135117, 0.167725, 0.211269, 0.105974, -0.088606, -0.146027, -0.173310, -0.119631, -0.052630, -0.058743, 0.024604, -0.019729, -0.090168, -0.082531, 0.007714, 0.063598, 0.021233, -0.076019, -0.045297, -0.119477, -0.004282, -0.019341, -0.101792, -0.160422, -0.150032, 0.024687, -0.018426, 0.012958, 0.134715, 0.150644, 0.223757, 0.102827, -0.013681, -0.116677, -0.073500, -0.035683, -0.029909, -0.027020, -0.037292, -0.114759, -0.073079, -0.050830, 0.048871, 0.041486, -0.040706, -0.076941, -0.044688, 0.058873, -0.066426, -0.015253, 0.183586, -0.106032, -0.061368, 0.019373, 0.030437, 0.051476, 0.095929, 0.062091, 0.133858, 0.109744, 0.022375, 0.007900, -0.015236, -0.035177, -0.036824, -0.050525, -0.066391, -0.068932, -0.091492, -0.067245, 0.036582, 0.019748, -0.000402, -0.085303, 0.028726, 0.005402, -0.085646, -0.023032, 0.112300, -0.113900, -0.040514, 0.030641, 0.095903, 0.044433, -0.000432, 0.022499, 0.059434, 0.065198, 0.105416, 0.040727, -0.038661, -0.019628, -0.038000, -0.042636, -0.110268, -0.067165, -0.125648, -0.036847, 0.038403, -0.069308, -0.071996, -0.046648, 0.023387, 0.057723, -0.016348, -0.061575, 0.082792, -0.093199, -0.009392, -0.053038, 0.125658, 0.078874, -0.024396, 0.060028, 0.025014, 0.050352, 0.019624, 0.055316, 0.132638, 0.083645, 0.027747, -0.040744, -0.027860, -0.114387, -0.032276, -0.002447, -0.068748, -0.101047, -0.063011, -0.091513, 0.015460, 0.146287, -0.038031, 0.025655, -0.003502, 0.065493, -0.053065, 0.002991, 0.046062, 0.027758, 0.017823, 0.030765, 0.075739, 0.090784, 0.051476, 0.127547, 0.072498, 0.096489, 0.002530, -0.001808, -0.002419, -0.009566, -0.007195, -0.159368, -0.159804, -0.154675, -0.094844, -0.155656, 0.017560, -0.093134, -0.034356, -0.014680, -0.013207, -0.107472, -0.087652, -0.082575, -0.226613, -0.199861, -0.075596, -0.045141, -0.094903, -0.084537, -0.061681, -0.026969, -0.027253, -0.099088, -0.113108, -0.066501, -0.073485, -0.067973, -0.160813, -0.201064, -0.200731, -0.244485, -0.112825, -0.016540, 0.046088, 0.017315, -0.019003, 0.030873, -0.026245, -0.094113, -0.117135, 0.009880, -0.049828, -0.287609, -0.174459, -0.121929, -0.153719, -0.187679, -0.236064, -0.230475, -0.266383, -0.126168, -0.128249, -0.219245, -0.141889, -0.137845, -0.090500, -0.117542, -0.115837, -0.226122, -0.098962, -0.083067, -0.022682, 0.007552, 0.003481, -0.027938, 0.030078, -0.024995, 0.028062, -0.028497, -0.070906, -0.153264, -0.034394, -0.163200, -0.160293, -0.210354, -0.106107, -0.158712, -0.161798, -0.101234, -0.060637, -0.136103, -0.086916, -0.071656, -0.068011, -0.218751, -0.243625, -0.223247, -0.032137, -0.079490, 0.070673, 0.001933, -0.025465, 0.032349, -0.005314, 0.001843, -0.014790, -0.048530, -0.003108, 0.015862, -0.044574, -0.023225, 0.044624, -0.012280, 0.031581, 0.076421, -0.131461, -0.070146, -0.032918, -0.044447, 0.001853, -0.036740, 0.009221, -0.013121, -0.239538, -0.159310, -0.264029, -0.017386, -0.016533, 0.021130, 0.017654, -0.018511, -0.016164, -0.033543, 0.000569, 0.027761, 0.002347, 0.012266, 0.003190, -0.010876, -0.007130, 0.003919, -0.007589, -0.010175, -0.010270, 0.009858, 0.013052, -0.027211, -0.007515, 0.033773, -0.015256, 0.000796, 0.030516, 0.021193, 0.010656, -0.020643, 0.008031, -0.013656, -0.017280, 0.016492, -0.024854, -0.012976, -0.004245, -0.093485, -0.109804, -0.004579, 0.030744, 0.030600, 0.003830, 0.036825, -0.140519, -0.253819, -0.025756, -0.110858, -0.083320, 0.178833, 0.099752, -0.044902, -0.096472, -0.118101, -0.041396, 0.051294, 0.167530, 0.015643, -0.028192, -0.014513, 0.019925, 0.019413, -0.004218, 0.046399, 0.021281, -0.033475, -0.038382, -0.008223, 0.009866, 0.034443, 0.057109, 0.202809, 0.211837, 0.175322, 0.219460, -0.026842, -0.020475, 0.026313, 0.090757, 0.228295, 0.171115, 0.111607, 0.058125, -0.070806, -0.045865, -0.013161, 0.027445, -0.001650, 0.028863, -0.011937, 0.033632, -0.116387, -0.084645, 0.049004, 0.264042, 0.088992, 0.149518, 0.142319, -0.078469, 0.116146, 0.349961, 0.385318, 0.199955, 0.162507, 0.050668, 0.139792, 0.134549, 0.243445, 0.281765, 0.198497, 0.078984, 0.099375, 0.109816, 0.108251, 0.166961, 0.140398, 0.028844, 0.008100, -0.008152, -0.127462, -0.039583, -0.009840, 0.150521, 0.056028, -0.010523, 0.051085, -0.001568, -0.089011, 0.113644, 0.116748, 0.108021, 0.042560, 0.015318, 0.135242, 0.182681, 0.156582, 0.071430, 0.089920, 0.078382, 0.047754, -0.039808, 0.168154, 0.409946, 0.172525, 0.118740, -0.028037, 0.010032, -0.092435, -0.119800, -0.066978, 0.152975, 0.102094, 0.082872, 0.239105, 0.162248, 0.058467, 0.130243, 0.170544, 0.118359, 0.032600, 0.027903, 0.072834, 0.177902, 0.112426, 0.075461, 0.079041, -0.036350, -0.081631, -0.016371, -0.023286, 0.426788, 0.257967, 0.181967, 0.029594, 0.025725, 0.060925, -0.056462, -0.110235, 0.184638, 0.250624, 0.298133, 0.380015, 0.264032, 0.060053, 0.018170, 0.156317, 0.142613, 0.057920, 0.108535, 0.139834, 0.104642, 0.064063, 0.074069, 0.045921, 0.057196, 0.047019, -0.001798, 0.165882, 0.478077, 0.129142, -0.013913, -0.103708, 0.188287, 0.099711, 0.125200, 0.043901, 0.200859, 0.282796, 0.329737, 0.413858, 0.240343, 0.014731, 0.017871, 0.066763, 0.055314, 0.119737, 0.173627, 0.154143, 0.086302, 0.108760, 0.001475, 0.016615, -0.001628, 0.098541, 0.084502, 0.408612, 0.441038, 0.096513, 0.020561, 0.127324, 0.188528, 0.071174, 0.029026, 0.099545, 0.094355, 0.082632, 0.099798, 0.260913, 0.136672, -0.020767, 0.047135, 0.050622, 0.021898, 0.038373, 0.016764, 0.129343, 0.049292, 0.059655, 0.050621, 0.074310, 0.056882, 0.085935, 0.151521, 0.446397, 0.562100, 0.129377, 0.066915, -0.036604, 0.096948, 0.020740, 0.104290, 0.183521, 0.083099, 0.075988, 0.045296, 0.197426, 0.195196, 0.017098, 0.030958, 0.013420, -0.009108, -0.075968, -0.141425, -0.025329, 0.106833, 0.051948, 0.132752, 0.124941, 0.085561, 0.125350, 0.219029, 0.357276, 0.454798, 0.039917, 0.096120, -0.012255, 0.083628, 0.028669, 0.115086, 0.103531, 0.101344, 0.240050, 0.130880, 0.083546, 0.072624, -0.018477, -0.021334, 0.021159, -0.027335, -0.193555, -0.208147, -0.073294, 0.060155, 0.076838, 0.116376, 0.114767, 0.014093, 0.188688, 0.242577, 0.329346, 0.154430, 0.051455, -0.121380, -0.022640, 0.063329, 0.013313, 0.046792, 0.043220, 0.046204, 0.179666, 0.139507, 0.166863, 0.070954, 0.045599, 0.110744, 0.047115, -0.035783, -0.192404, -0.274505, -0.089686, 0.033195, 0.086225, 0.132658, 0.125956, 0.175604, 0.206179, 0.140430, 0.222445, 0.094692, 0.063881, -0.110395, 0.041557, 0.043390, 0.139653, -0.071370, 0.022517, 0.061653, 0.092125, 0.098359, 0.123033, 0.031605, 0.173059, 0.139603, -0.033938, -0.072138, -0.201937, -0.190083, -0.067818, -0.042430, 0.010834, 0.121152, 0.207445, 0.113492, 0.095137, 0.065015, 0.168875, 0.196856, 0.208925, 0.004635, -0.044895, 0.056196, 0.051834, -0.111044, 0.037694, 0.028126, 0.003173, 0.072990, -0.042242, 0.046330, 0.271884, 0.213380, -0.041830, -0.105764, -0.144297, -0.097289, -0.084488, -0.072306, 0.051335, 0.185821, 0.238804, 0.091338, 0.192095, 0.181701, 0.303540, 0.255901, 0.278044, 0.026660, -0.049476, -0.009571, 0.051555, -0.032027, -0.118988, 0.189066, 0.082245, 0.096416, 0.057709, 0.148672, 0.250099, 0.134574, -0.028205, -0.067634, -0.083553, -0.039411, -0.133892, 0.009338, 0.209204, 0.219334, 0.121069, 0.070042, 0.135567, 0.165274, 0.097937, 0.073600, 0.080666, 0.069445, -0.035616, 0.020638, -0.019046, 0.030200, -0.043247, 0.256853, 0.125457, -0.002542, 0.011190, 0.127847, 0.182324, -0.003754, -0.038314, -0.119845, -0.091708, 0.004415, -0.097944, 0.166944, 0.270623, 0.250928, 0.110833, 0.021455, 0.081007, 0.077755, 0.084475, 0.140068, 0.145204, 0.046733, -0.022741, -0.005800, -0.024656, 0.045628, 0.077405, 0.135222, 0.144044, 0.020593, 0.107656, 0.006051, 0.023782, 0.040603, 0.052928, -0.080442, -0.146197, -0.023370, -0.041402, 0.286620, 0.322882, 0.190800, 0.047982, 0.026961, 0.111382, 0.135347, 0.147018, 0.235195, 0.007845, 0.058847, 0.008173, -0.003833, 0.027645, 0.074690, 0.077334, 0.156734, 0.216256, 0.194937, 0.019152, 0.082041, -0.002033, 0.056395, 0.013124, -0.099681, -0.109333, 0.022611, 0.161824, 0.284517, 0.179207, 0.025058, 0.014121, 0.090361, 0.151942, 0.222526, 0.270005, 0.199798, -0.067310, 0.152387, 0.084245, -0.038812, 0.081465, 0.075917, 0.187044, 0.345558, 0.477581, 0.192329, 0.045900, 0.003445, 0.053550, 0.054957, 0.010686, -0.070096, -0.061726, 0.090591, 0.204875, 0.118310, -0.014636, -0.061365, -0.004229, 0.095481, 0.242602, 0.268218, 0.247440, 0.073150, -0.057621, -0.138439, -0.082424, 0.007224, -0.015692, 0.042542, 0.156838, 0.390538, 0.253290, -0.000494, 0.039993, -0.024316, 0.053561, 0.007431, 0.018342, -0.051338, -0.037974, 0.078585, 0.026987, 0.012094, 0.000681, -0.065667, 0.085675, 0.135826, 0.205896, 0.191136, 0.178272, -0.045360, -0.121347, -0.151000, 0.017452, -0.047133, 0.031933, 0.148795, -0.012950, 0.165221, 0.033940, 0.013434, -0.023226, -0.032464, -0.023332, -0.027263, -0.014813, 0.026315, -0.021030, 0.041668, -0.107859, -0.037723, -0.075384, -0.077728, 0.069482, 0.138293, 0.304184, 0.186190, 0.170273, 0.020466, -0.107399, -0.117629, -0.025312, -0.065605, 0.037176, -0.005278, 0.026855, -0.046368, -0.044206, 0.032157, 0.009707, 0.008849, -0.051586, -0.010759, 0.067638, 0.073420, -0.019112, 0.030066, 0.018018, 0.018513, -0.037366, -0.004894, 0.133905, 0.254955, 0.291775, 0.217978, 0.034110, 0.054321, -0.076019, -0.027738, 0.007605, -0.114377, 0.055976, 0.027914, 0.080085, -0.235020, -0.039374, 0.038055, 0.058698, 0.014009, 0.090398, 0.120929, 0.137855, 0.174260, -0.010282, 0.045666, -0.015995, -0.084161, -0.199819, -0.083123, 0.079520, 0.270725, 0.294510, 0.115132, 0.062995, -0.012639, -0.116926, 0.019898, 0.033772, -0.032282, 0.016948, 0.167131, 0.157681, -0.190774, -0.189925, -0.019227, -0.050636, 0.035277, 0.062932, 0.073325, 0.046028, 0.105484, 0.149403, 0.026547, -0.061301, -0.116480, -0.062451, 0.041422, 0.172680, 0.390492, 0.172780, 0.102164, -0.081713, -0.173106, -0.155032, 0.005181, 0.016064, 0.032470, 0.010175, 0.195572, 0.347589, 0.011039, -0.039913, 0.108798, 0.148285, 0.173074, 0.123437, 0.161532, 0.148385, 0.202634, 0.141231, 0.170064, 0.212777, 0.052511, 0.030892, -0.038749, 0.140890, 0.025617, 0.012923, 0.035790, 0.104720, -0.110764, -0.098917, -0.020848, 0.003377, 0.003764, 0.041545, 0.163252, 0.229395, 0.322083, 0.350016, 0.354874, 0.230067, 0.264144, 0.549999, 0.420261, 0.397075, 0.263014, 0.320111, 0.317285, 0.424918, 0.412225, 0.369193, 0.270965, 0.110036, 0.036935, 0.038772, -0.145471, -0.057656, 0.093130, 0.190385, -0.018234, 0.008209, -0.019809, -0.015819, -0.008199, 0.086129, 0.140015, 0.231483, 0.149792, 0.158837, 0.223656, 0.258267, 0.332350, 0.389660, 0.418018, 0.353567, 0.408236, 0.297973, 0.216157, 0.273050, 0.185095, 0.014335, 0.038450, 0.026230, 0.064046, -0.092810, -0.028468, 0.031680, 0.025189, 0.029712, -0.018964, -0.034001, -0.006653, -0.076648, -0.019897, -0.181997, -0.097765, -0.064647, 0.051790, 0.156758, 0.115646, 0.122363, 0.122149, 0.005910, 0.006607, -0.015549, 0.034632, 0.139717, 0.045423, -0.006964, 0.007958, 0.026374, 0.102846, -0.026799, 0.026669, 0.016662, -0.008835, -0.002532, -0.019739, -0.025639, 0.007105, -0.029229, -0.032372, -0.014418, 0.004570, 0.022885, -0.007131, 0.005867, -0.007079, 0.003889, 0.020156, -0.159295, -0.122518, -0.009174, -0.012057, 0.020831, -0.003567, 0.034987, -0.008587, -0.019163, 0.017514, -0.002613, 0.011479, -0.023008, 0.021587, 0.022213, -0.034611, -0.022489, -0.017035, 0.084876, 0.135193, -0.031140, -0.003512, 0.044928, -0.016496, -0.031234, 0.046616, 0.021094, 0.013660, 0.075350, 0.006703, -0.152350, -0.139634, -0.007248, -0.031992, 0.008129, -0.019550, 0.047695, -0.000254, -0.021630, -0.031695, -0.026858, -0.022210, 0.024445, -0.024691, -0.007465, 0.149143, -0.039165, -0.017563, -0.010061, -0.033403, -0.004453, -0.054559, -0.122046, -0.117527, -0.154902, -0.065096, -0.068511, -0.016137, -0.092931, -0.149243, -0.099040, -0.134039, -0.098688, -0.072656, -0.045996, -0.017437, 0.016703, 0.027103, 0.031048, -0.010195, 0.000740, -0.032658, 0.091145, 0.129223, -0.006263, -0.196069, -0.086330, -0.078723, -0.143032, -0.126830, -0.151453, -0.307629, -0.161445, -0.036716, -0.109107, -0.073166, -0.171614, -0.157221, -0.166461, -0.245565, -0.159659, -0.323840, -0.168926, -0.041448, -0.054680, -0.080081, -0.039402, 0.018421, -0.007227, -0.036788, 0.039065, 0.160286, 0.056630, -0.045087, 0.012999, -0.013558, -0.048513, -0.183443, -0.097702, 0.038788, 0.069661, 0.077300, 0.131951, 0.084266, 0.077955, 0.059840, 0.020621, 0.054637, 0.079894, 0.132641, 0.058068, 0.008936, -0.089440, -0.066146, -0.038054, -0.135728, 0.005068, -0.013163, 0.046947, 0.106680, 0.039658, -0.035395, -0.064631, -0.030627, -0.138972, -0.220311, -0.208283, -0.109788, -0.077893, -0.101413, -0.284770, -0.256872, -0.304060, -0.251223, -0.139431, -0.108675, 0.023272, 0.012115, -0.011576, -0.103426, -0.114497, -0.165865, -0.094612, -0.005632, -0.017321, -0.044358, 0.030366, 0.117307, -0.043177, -0.165266, -0.090302, -0.041160, -0.084988, -0.073945, 0.000881, 0.105866, 0.047446, 0.089086, 0.114627, 0.013556, 0.038525, 0.073477, 0.072627, 0.031927, 0.088633, 0.019007, -0.088741, -0.193647, -0.118420, -0.093585, -0.151197, -0.173989, -0.070486, -0.066383, 0.068003, 0.033807, -0.113245, -0.075641, -0.096944, -0.079683, -0.037006, -0.063728, 0.035939, 0.049324, 0.150622, 0.138306, 0.194383, 0.189710, 0.179923, 0.165724, 0.145972, 0.146142, 0.110597, 0.087096, -0.025767, -0.070854, -0.137667, -0.148015, -0.209970, -0.192946, -0.020185, 0.040049, 0.015580, 0.044309, -0.047867, -0.100485, -0.083947, -0.040446, -0.012614, -0.010154, 0.015144, -0.007386, 0.082180, 0.109408, 0.159392, 0.128927, 0.185334, 0.152935, 0.062011, 0.012355, 0.018155, 0.011310, 0.000566, -0.050463, -0.098385, -0.290014, -0.143460, -0.148117, 0.056833, 0.168132, 0.129355, 0.067413, -0.037864, -0.063439, -0.034532, -0.060782, -0.058915, 0.007182, -0.012712, -0.003740, 0.055168, 0.129892, 0.174538, 0.152346, 0.134397, 0.096213, 0.014716, 0.014128, -0.050633, -0.055688, -0.014376, -0.079220, -0.134943, -0.214277, -0.257397, -0.010417, 0.081595, 0.050495, 0.130093, 0.039180, -0.137708, -0.049988, -0.015898, -0.042042, 0.004514, -0.037737, -0.019762, 0.028854, -0.037935, 0.030055, 0.164009, 0.089104, 0.076668, 0.029205, 0.007100, -0.011770, -0.010552, 0.008539, 0.051164, -0.063110, -0.072763, -0.084548, -0.152073, -0.009574, 0.067929, 0.074811, 0.111967, -0.002059, -0.020204, 0.001983, -0.021984, -0.049292, -0.001862, -0.040980, -0.056243, -0.050432, -0.115531, -0.001933, 0.127742, 0.041783, -0.031724, 0.060737, 0.048077, 0.080627, 0.159110, 0.160321, 0.062210, 0.023365, -0.069151, 0.012222, -0.035795, 0.012143, -0.019733, 0.100682, 0.093327, 0.042701, 0.102208, 0.079520, 0.021982, 0.022199, -0.050787, -0.022753, -0.095257, -0.128233, -0.277765, -0.119633, 0.096202, -0.002657, -0.024735, 0.073313, 0.062229, 0.080462, 0.059706, -0.015821, 0.073623, 0.068180, -0.223396, -0.160024, -0.101375, -0.039476, -0.018906, -0.035214, 0.106756, 0.023248, 0.202552, 0.008873, -0.052620, -0.026924, -0.027579, -0.073020, -0.088294, -0.173244, -0.200646, -0.009651, 0.155417, 0.009712, 0.004949, -0.031063, 0.018771, 0.025635, -0.012191, -0.060261, -0.008183, -0.174894, -0.263176, -0.185864, -0.172578, -0.017198, 0.002511, -0.010246, 0.140185, 0.038056, 0.046200, -0.083943, 0.009770, -0.071622, -0.047951, -0.068269, -0.056307, -0.157666, -0.117427, 0.020916, 0.080296, 0.051571, -0.013801, -0.042062, -0.025965, -0.011215, -0.036994, 0.003263, -0.010311, -0.092249, -0.110004, 0.037958, 0.078147, -0.063027, 0.026202, 0.015141, -0.104856, -0.134823, -0.050547, -0.036538, -0.035483, -0.044158, -0.060849, -0.053968, -0.058170, -0.094028, -0.023537, 0.010110, -0.042361, -0.042526, -0.017376, 0.045038, 0.023748, -0.088971, -0.040957, -0.055857, -0.097292, -0.080513, -0.003707, 0.047054, -0.021626, -0.046707, 0.054484, -0.046572, -0.098147, -0.275603, -0.075764, 0.057085, -0.011452, -0.033234, -0.035090, -0.059693, -0.005444, 0.021329, 0.020835, -0.023097, -0.053304, -0.060144, -0.020348, 0.053558, -0.027701, -0.087209, -0.144357, -0.146564, -0.141277, -0.230603, -0.298268, -0.257895, -0.125495, -0.110645, -0.024201, -0.039117, -0.182838, -0.237895, -0.056284, 0.058480, 0.059552, 0.017586, 0.005955, -0.050987, 0.010290, -0.048721, -0.005624, -0.011810, -0.068214, -0.048389, -0.026094, -0.014514, 0.039419, -0.003186, -0.104496, -0.104573, -0.180062, -0.214805, -0.293954, -0.130297, -0.096970, -0.034843, 0.184163, -0.122319, -0.058022, -0.162744, -0.075405, -0.011388, -0.001836, -0.031100, -0.014533, -0.008313, 0.014954, -0.009432, -0.039629, 0.021887, -0.003886, -0.015181, -0.048449, -0.037708, 0.040037, 0.088630, -0.002658, -0.077308, -0.151527, -0.242668, -0.274602, -0.104922, -0.051642, 0.102126, -0.056243, 0.086295, 0.021420, -0.171043, -0.165883, -0.132983, -0.102380, -0.186698, -0.144819, -0.098653, -0.093897, -0.072176, 0.015016, 0.000789, -0.018451, -0.046988, -0.071087, -0.076551, -0.076819, 0.071917, 0.004466, -0.132747, -0.113785, -0.189754, -0.226637, -0.010507, -0.093734, 0.118244, -0.021457, -0.108551, -0.033128, -0.142684, -0.216538, -0.231902, -0.233926, -0.283995, -0.180061, -0.168898, -0.108296, -0.041099, -0.025923, 0.009357, 0.008540, -0.047312, -0.059101, -0.067802, -0.104363, -0.033589, -0.003986, -0.056593, -0.105177, -0.208400, -0.116232, 0.017929, -0.101741, 0.183412, -0.108252, -0.020512, -0.047485, -0.100503, -0.199747, -0.265262, -0.180791, -0.165464, -0.085227, -0.020630, -0.027435, -0.077390, -0.061225, -0.000543, -0.005440, -0.033046, -0.059116, -0.088548, -0.091850, -0.086796, 0.031263, 0.007827, -0.174276, -0.080275, -0.090104, 0.088597, -0.161855, -0.018041, -0.092467, -0.112300, -0.063335, -0.043588, -0.136945, -0.122065, -0.100377, 0.007167, 0.068871, 0.016352, -0.004038, -0.088005, -0.101497, -0.067655, -0.025812, -0.090737, -0.011173, -0.007597, -0.100839, -0.087720, -0.080311, -0.050045, -0.088464, 0.031772, 0.019847, -0.022598, 0.039281, -0.061224, -0.011068, -0.002537, -0.080294, -0.085984, -0.062301, -0.024705, 0.021376, 0.100029, 0.065711, -0.014266, -0.089008, -0.101912, -0.091320, -0.063809, -0.082646, -0.050580, -0.035976, -0.043904, -0.097787, -0.074477, -0.090548, 0.015207, 0.041243, 0.080521, 0.035556, -0.070962, 0.099174, 0.012588, 0.018451, -0.000554, -0.050006, -0.155097, 0.001594, 0.121524, 0.089480, -0.007408, -0.002035, -0.019408, -0.011434, -0.094795, -0.065519, -0.031090, -0.105769, -0.051025, -0.092000, -0.034788, -0.042401, 0.033169, 0.028100, 0.097796, 0.141645, 0.189232, -0.101349, -0.162097, -0.080009, 0.008544, -0.018089, -0.031213, 0.016123, 0.050833, 0.139656, 0.259155, 0.193190, 0.167001, 0.156282, 0.205269, 0.072015, 0.199320, 0.165163, 0.240104, 0.183776, 0.142238, 0.232206, 0.162747, 0.274841, 0.274496, 0.216664, 0.293223, 0.217285, 0.204711, 0.145295, -0.031600, -0.133641, -0.002826, -0.025524, 0.014952, -0.031983, 0.017622, 0.100849, 0.233752, 0.208663, 0.304370, 0.266558, 0.266326, 0.206693, 0.169836, 0.186397, 0.178515, 0.331289, 0.156852, 0.221642, 0.267602, 0.269414, 0.363364, 0.272176, 0.224890, 0.226820, 0.093113, 0.012955, -0.032459, -0.025421, 0.032789, -0.011034, 0.018536, -0.006691, -0.033246, -0.011401, 0.035032, 0.128482, 0.156386, 0.127019, 0.109471, 0.181135, 0.082830, 0.070050, 0.197443, 0.344307, 0.232489, 0.194198, 0.148528, 0.151772, 0.096023, 0.034534, 0.024268, 0.100445, 0.134003, 0.025638, -0.033122, 0.014969, -0.014793, 0.010849, 0.027114, -0.000124, -0.028391, 0.004610, -0.015486, -0.025365, -0.010667, -0.008478, -0.005098, 0.021586, -0.026399, 0.012630, 0.011647, -0.043696, 0.013933, 0.005588, 0.019699, -0.009505, -0.019009, -0.002465, -0.003158, -0.027307, 0.001550, -0.008230, 0.033856, -0.011604, 0.008603, -0.027010, 0.022385, 0.009059, -0.009915, 0.058470, 0.085169, 0.159566, 0.162055, 0.104573, 0.036295, -0.064458, -0.107757, -0.046475, -0.010538, -0.087864, -0.126430, -0.117661, -0.027718, -0.019183, -0.042879, -0.005960, 0.065035, 0.145861, 0.136455, -0.008232, -0.014587, 0.022954, 0.012817, -0.003090, -0.033853, -0.003920, -0.094129, -0.073804, -0.030357, -0.027645, -0.007124, -0.214316, -0.231528, -0.046143, -0.064826, -0.065926, -0.064055, -0.153526, -0.261101, -0.400857, -0.278326, -0.199972, -0.173678, -0.112666, -0.101933, -0.081874, -0.057390, 0.083391, 0.024208, 0.014117, -0.021560, 0.010285, 0.006975, -0.005710, -0.137505, 0.030013, 0.087344, -0.034318, -0.041041, -0.023985, -0.075487, -0.101092, 0.007896, 0.095907, -0.040220, 0.015030, 0.016708, -0.002797, 0.107570, -0.005810, -0.046143, 0.053155, -0.154450, -0.163371, -0.224573, -0.118181, 0.129974, 0.126344, 0.004400, 0.033521, 0.000165, 0.008626, 0.103753, 0.126797, 0.129788, 0.062421, 0.043854, 0.108935, 0.092749, 0.021225, 0.033004, 0.092163, 0.047305, 0.030488, 0.067809, 0.000353, -0.018055, 0.043924, 0.028721, -0.051596, -0.152516, -0.143051, -0.289318, -0.190033, 0.005304, 0.034212, 0.092141, 0.007372, 0.024837, -0.005350, 0.134177, 0.252246, 0.175985, 0.138510, 0.092923, 0.056207, 0.025467, 0.034336, 0.026314, 0.030946, 0.079481, 0.031189, 0.040645, 0.050367, -0.035225, -0.044364, -0.001520, -0.053376, -0.117014, -0.142917, -0.238886, -0.203104, -0.048606, -0.037904, 0.029714, 0.012287, 0.061214, -0.035450, 0.167154, 0.142833, 0.085552, 0.061272, -0.035184, 0.057175, 0.067839, 0.021780, 0.029188, 0.039462, 0.030625, 0.006493, -0.017563, 0.019856, -0.024542, 0.013592, -0.045467, -0.002246, -0.022354, -0.114128, -0.311783, -0.298919, -0.181801, -0.013449, 0.022191, -0.010567, 0.114222, -0.088591, 0.145973, 0.083879, 0.067921, -0.034804, -0.029115, 0.005468, 0.010925, -0.007584, -0.021897, -0.025729, -0.025409, 0.039042, 0.013359, -0.009268, 0.011062, -0.030599, 0.010934, 0.032580, -0.076567, -0.133494, -0.311346, -0.336131, -0.164045, -0.018904, -0.048360, -0.060984, -0.172250, -0.062026, 0.013280, 0.076621, 0.072502, 0.019598, -0.014189, -0.015570, -0.083954, -0.021670, -0.077721, -0.020473, 0.011471, 0.064879, 0.066983, 0.007702, 0.000366, 0.035686, 0.019961, 0.049966, 0.017367, -0.143427, -0.571436, -0.423343, -0.142497, -0.015647, 0.009832, -0.005051, -0.171749, -0.131510, 0.148757, 0.088308, 0.057420, 0.051268, 0.006500, -0.049595, -0.095485, -0.131145, -0.195992, -0.112474, 0.004735, 0.093984, 0.141557, 0.095470, 0.060632, 0.074950, 0.025277, 0.115720, 0.010705, -0.170788, -0.460805, -0.614613, -0.183976, -0.076712, 0.026557, 0.016890, -0.160263, -0.057853, 0.143111, -0.009034, -0.014020, -0.026361, -0.113730, -0.187847, -0.215560, -0.120180, -0.135402, -0.069207, 0.070977, 0.104138, 0.094710, 0.107680, 0.115082, 0.048413, 0.034122, 0.001907, -0.008479, -0.095179, -0.246144, -0.447091, -0.077191, -0.018749, 0.048052, -0.005343, -0.125212, -0.189223, 0.116137, 0.007077, -0.172204, -0.112337, -0.195393, -0.173779, -0.062703, -0.029286, 0.000179, 0.060698, 0.089653, 0.101820, 0.094764, 0.038152, 0.046431, 0.085967, 0.023257, 0.021944, -0.181032, -0.158940, -0.184893, -0.260910, -0.006750, 0.003867, 0.056432, 0.006607, -0.167614, -0.218977, 0.004546, -0.045662, -0.100362, -0.102764, -0.082656, -0.022195, 0.055918, 0.029525, -0.010272, 0.059482, 0.049961, 0.102777, 0.069233, 0.064141, 0.044051, -0.025216, -0.080104, -0.132198, -0.183357, -0.248607, -0.214941, -0.094211, 0.114907, 0.021060, 0.025985, 0.084727, -0.096975, -0.122392, -0.099271, -0.119434, -0.083827, -0.002885, -0.040774, 0.006703, 0.056799, -0.040562, -0.057806, 0.006235, 0.068942, 0.100134, 0.038991, 0.047432, 0.021657, -0.030114, -0.101214, -0.169336, -0.075297, -0.134943, -0.011357, -0.108458, -0.058633, 0.019106, -0.077764, -0.002629, 0.004425, -0.064417, -0.043782, -0.041276, -0.001365, -0.053732, -0.025434, 0.016229, -0.028762, -0.139176, -0.097791, 0.039348, 0.039842, 0.042352, 0.029706, 0.002234, -0.015466, -0.029646, -0.047533, -0.083617, 0.032075, -0.060864, 0.054593, -0.007222, -0.159623, -0.066496, -0.074701, -0.007240, 0.097972, 0.026479, 0.015763, -0.072048, -0.060810, -0.090378, -0.136530, -0.073472, -0.085830, -0.131677, -0.120074, -0.019013, 0.057454, 0.123472, 0.106839, -0.024980, 0.013338, 0.021961, 0.037503, 0.102628, 0.046750, 0.060710, 0.103108, 0.071787, -0.142379, 0.025837, -0.010011, 0.124724, 0.106420, 0.129563, 0.079090, -0.055888, -0.134817, -0.158116, -0.130536, -0.174745, -0.169978, -0.208171, -0.205695, -0.155531, -0.038071, -0.108895, -0.052519, -0.004302, 0.038762, 0.055256, 0.059768, 0.081207, 0.116040, 0.077901, 0.127214, 0.041070, -0.276924, -0.107280, 0.010000, -0.017113, 0.111260, 0.072072, 0.243621, -0.002961, -0.065839, -0.089717, -0.026326, -0.060280, -0.124920, -0.332833, -0.500649, -0.573572, -0.443840, -0.293420, -0.146863, -0.005910, 0.047724, 0.005114, 0.090292, 0.003354, 0.025262, 0.103390, 0.089648, -0.164767, -0.332219, -0.152698, 0.074575, -0.141501, 0.127280, 0.028946, 0.292767, -0.051691, -0.010936, -0.010494, 0.017856, 0.045943, 0.023291, -0.002093, -0.023411, -0.100020, -0.236476, -0.190780, -0.110572, 0.006644, -0.026888, 0.006459, 0.047001, 0.029700, 0.044209, 0.076416, 0.047707, -0.212737, -0.248296, -0.091338, -0.030475, -0.000057, -0.164197, 0.028862, 0.303442, -0.053318, 0.029283, 0.009535, 0.014869, 0.066526, 0.059417, 0.159191, 0.114959, 0.190150, 0.034611, -0.109575, -0.131409, -0.093588, -0.037034, 0.017474, 0.006347, 0.053380, -0.014456, -0.088552, 0.013633, -0.123055, -0.197185, -0.046515, -0.024125, 0.018852, -0.101411, -0.016559, 0.294040, 0.047133, 0.076021, 0.071568, 0.064242, 0.005743, -0.014798, -0.007550, 0.009529, -0.015572, -0.002036, -0.016721, -0.060171, -0.046883, -0.047422, 0.004678, 0.008794, 0.041302, 0.022876, -0.072363, -0.063469, -0.112601, -0.273985, 0.050478, -0.027644, 0.009041, -0.038231, 0.122056, 0.115053, 0.016163, -0.013182, 0.065688, -0.016566, 0.005411, -0.029849, -0.041386, -0.064219, -0.045169, 0.010623, -0.008531, -0.084163, -0.053918, -0.026026, -0.015038, 0.021085, -0.002766, -0.039509, -0.094682, -0.054265, -0.125957, -0.119608, 0.025378, -0.012594, 0.014937, -0.006633, 0.207102, 0.135170, 0.073798, 0.003511, 0.072853, 0.015580, -0.012232, -0.005641, 0.022290, 0.033895, 0.005211, -0.051793, -0.033894, -0.014316, -0.039958, -0.017040, -0.007102, 0.006703, -0.013274, -0.002349, -0.028028, -0.039256, -0.222870, -0.148637, 0.034931, 0.049467, -0.025049, -0.027029, 0.175616, 0.152236, 0.071642, 0.044708, 0.083191, 0.055758, -0.033446, 0.076884, 0.057162, 0.025693, -0.000949, -0.004309, 0.003138, -0.008464, -0.041672, -0.065391, 0.010129, -0.015399, -0.025019, -0.041906, -0.217987, -0.202882, -0.071706, 0.002151, 0.039699, -0.028283, -0.002121, -0.007180, -0.025974, 0.116840, 0.186827, 0.056230, 0.060113, 0.082528, 0.008426, 0.037741, -0.010690, 0.036194, -0.038135, 0.020011, 0.014580, -0.047319, 0.011586, -0.015810, -0.004418, -0.081839, -0.180316, -0.124963, -0.122685, -0.188666, -0.007905, -0.064980, -0.180272, 0.016247, -0.023918, 0.023636, 0.145725, -0.021602, 0.107182, 0.186744, 0.074010, 0.044018, 0.037177, -0.099098, -0.096629, -0.111482, -0.015077, 0.006582, -0.021671, 0.008707, -0.026219, -0.078658, -0.007089, -0.054783, -0.161414, -0.154995, -0.026345, -0.174969, 0.000390, 0.065090, -0.104026, -0.018435, 0.007680, -0.001834, -0.025717, 0.011525, 0.079866, -0.023012, -0.095592, -0.021221, -0.049783, -0.198434, -0.228568, -0.237431, -0.147604, -0.200443, -0.209065, -0.220107, -0.205660, -0.213016, -0.111030, -0.049244, -0.045460, 0.021302, 0.049709, 0.004888, 0.025409, 0.103154, 0.011227, -0.034310, -0.034575, -0.002948, 0.011762, -0.022948, -0.010965, -0.096585, -0.012669, 0.024393, 0.015035, 0.082009, 0.090256, 0.065013, -0.063481, -0.005879, 0.003262, 0.074797, -0.064411, -0.038081, -0.050896, -0.009853, -0.049813, -0.015015, -0.061459, -0.142700, -0.019583, 0.008522, -0.028116, 0.023760, -0.017699, 0.016176, -0.007598, -0.020474, -0.023779, -0.021903, -0.014503, -0.000498, 0.004027, -0.012866, -0.033785, 0.002504, -0.000147, 0.004187, -0.071834, -0.011375, -0.033139, 0.011835, -0.006750, 0.009223, 0.034134, 0.011200, -0.019445, 0.011297, 0.014816, -0.008963, 0.016701, -0.031688, 0.032912, -0.032774, 0.030304, 0.035346, 0.065191, 0.072096, 0.122920, 0.134292, 0.033608, -0.013270, -0.016372, -0.032172, -0.036147, -0.060593, -0.030294, -0.014711, -0.028433, 0.012047, 0.016094, 0.006287, 0.038731, -0.032307, 0.115410, 0.136180, -0.030846, -0.006006, -0.013321, -0.018313, 0.026202, -0.006078, -0.022135, -0.163361, -0.053155, 0.013635, 0.019155, 0.015969, -0.010029, -0.091385, -0.110533, -0.052254, -0.052779, -0.006512, -0.059432, -0.095980, -0.212220, -0.136903, -0.147627, -0.137926, -0.079341, -0.026970, -0.044432, -0.054507, 0.026263, 0.095930, -0.013893, 0.009160, -0.011350, -0.018084, -0.049319, -0.046725, 0.053630, -0.010753, -0.009824, -0.064049, 0.015876, -0.071481, -0.079425, -0.017738, -0.000475, -0.014380, -0.006088, -0.044366, -0.038107, 0.038290, -0.006325, -0.007092, -0.005549, -0.169023, -0.125929, -0.127048, -0.141898, -0.058689, 0.056641, 0.009991, 0.020364, -0.013664, 0.018028, 0.005856, 0.067716, 0.075800, 0.028067, 0.023098, 0.050279, 0.026677, 0.020911, -0.006366, -0.005336, 0.044838, 0.003649, 0.011426, 0.040405, -0.008936, 0.038835, 0.046745, 0.014216, -0.053042, 0.028121, -0.257326, -0.120924, 0.022981, -0.000904, 0.027252, -0.006099, -0.032595, -0.065163, 0.008606, -0.032564, 0.033044, -0.028724, 0.029194, 0.011657, -0.006242, 0.003989, 0.026885, -0.021793, -0.039354, -0.037946, 0.018925, 0.009690, -0.035004, -0.004306, 0.024879, 0.005809, -0.014926, -0.023594, -0.098929, -0.146112, -0.026625, 0.009410, -0.022797, 0.005655, 0.099474, 0.051903, 0.091206, 0.093709, 0.020762, 0.020795, -0.032433, 0.016297, 0.019915, 0.031788, 0.013011, 0.017533, 0.049071, 0.016537, 0.000626, 0.051938, 0.035308, 0.016705, -0.030370, -0.020746, 0.018060, 0.047668, -0.012907, -0.231992, -0.098033, 0.004115, 0.028413, 0.074718, 0.124907, -0.143747, 0.093597, 0.085727, 0.097175, -0.004017, 0.008275, 0.037301, 0.016859, 0.003001, -0.008566, 0.068302, 0.059450, 0.003150, 0.004250, 0.008816, -0.003222, 0.026730, 0.008444, 0.024589, -0.053827, 0.003044, -0.074977, -0.292361, -0.169168, 0.017924, 0.038109, 0.023158, -0.147764, -0.177121, -0.008872, 0.091681, 0.045648, 0.011632, 0.017129, 0.015768, 0.041413, 0.059718, 0.025201, 0.027039, -0.037803, -0.023811, -0.051523, 0.024110, 0.017260, 0.055721, 0.025462, -0.003108, 0.016797, 0.012560, -0.235890, -0.360037, -0.153642, 0.030234, 0.060961, 0.044735, -0.079568, -0.163433, 0.003457, 0.134152, 0.002683, 0.069261, 0.116763, 0.091590, 0.028538, 0.013616, -0.100397, -0.122057, -0.137677, -0.046063, 0.016421, 0.039683, 0.018430, -0.000968, 0.017664, 0.040501, 0.062071, 0.041902, -0.135089, -0.434429, -0.131316, 0.040619, 0.040270, 0.019538, -0.107625, -0.134393, 0.120962, 0.068372, 0.061242, 0.115326, 0.047258, -0.049372, -0.154403, -0.223989, -0.289468, -0.234165, -0.100550, 0.035137, 0.057039, 0.026042, 0.045732, 0.056320, 0.071246, 0.058994, 0.083866, 0.064018, -0.103585, -0.290236, 0.110352, 0.183805, 0.023376, 0.019718, -0.074506, -0.077848, 0.125740, 0.100536, -0.049998, -0.100873, -0.211615, -0.290162, -0.273042, -0.219949, -0.100375, 0.006731, 0.056261, 0.089700, 0.021702, 0.016946, 0.028534, 0.045228, 0.062420, 0.092993, 0.000714, -0.038519, -0.113599, -0.103660, 0.110479, 0.041372, 0.124199, -0.063673, -0.143327, -0.193530, 0.079477, -0.094620, -0.181374, -0.192152, -0.313838, -0.273736, -0.080306, -0.024883, 0.019252, 0.128450, 0.080054, 0.128657, 0.026204, 0.019715, -0.000127, 0.027681, -0.037369, -0.085315, -0.210912, -0.277267, -0.219561, -0.100331, 0.100544, 0.085944, 0.071598, 0.033742, -0.113936, -0.260676, -0.103612, -0.207026, -0.162938, -0.123967, -0.113464, -0.072904, 0.019513, 0.044580, 0.075115, 0.120818, 0.052475, 0.038796, 0.002226, 0.060806, -0.016157, 0.010573, -0.074573, -0.093544, -0.136245, -0.297478, -0.201830, -0.179730, 0.038460, -0.006910, -0.123759, -0.013829, 0.015807, -0.122697, 0.045777, -0.086868, -0.122756, -0.130701, -0.061667, 0.071533, 0.040164, -0.032265, -0.038551, 0.032429, 0.025393, 0.040465, 0.023528, 0.030932, 0.018371, -0.026799, -0.066906, -0.032582, 0.026559, 0.027632, -0.113879, -0.189224, -0.061989, -0.145331, -0.130470, -0.000472, 0.027552, 0.054807, 0.037428, -0.110394, -0.049841, -0.046215, -0.071030, -0.049455, 0.031238, -0.010297, 0.053386, 0.024085, 0.085074, 0.034018, 0.022292, -0.017760, -0.061976, -0.030210, 0.013273, 0.059173, 0.080634, 0.085725, 0.048440, -0.078105, -0.165049, 0.018841, 0.001940, 0.043393, 0.134451, 0.138270, 0.110996, -0.001461, 0.007565, 0.025395, -0.042595, -0.176691, -0.032090, -0.035337, 0.053421, 0.118937, 0.074576, 0.031242, -0.078326, -0.059486, -0.022771, 0.000132, 0.051630, 0.041263, 0.011364, 0.056441, 0.053347, -0.062039, -0.179867, -0.144431, -0.021568, 0.019272, 0.124507, 0.083182, 0.111430, 0.045932, 0.016166, 0.013294, -0.060765, -0.133620, -0.221785, -0.222477, -0.190885, -0.084907, -0.061103, -0.057037, -0.021798, 0.017465, 0.030892, 0.035859, 0.064426, 0.014899, -0.021943, 0.054432, 0.051202, -0.127813, -0.260062, -0.111763, 0.002314, -0.155212, 0.089688, 0.053451, 0.195892, -0.020736, -0.025972, -0.010324, -0.040087, -0.052472, -0.128844, -0.276099, -0.298875, -0.315383, -0.214001, -0.074030, -0.050961, 0.027432, 0.020123, 0.056900, 0.051623, 0.016846, 0.032369, 0.081144, -0.037877, -0.265653, -0.235689, -0.079077, -0.020016, 0.047577, -0.015485, -0.042592, 0.128897, 0.013854, 0.050187, 0.003010, -0.025921, -0.027382, 0.017436, -0.011261, -0.030199, -0.091849, -0.084682, -0.082985, -0.003259, 0.020498, 0.079891, 0.039450, 0.001263, 0.028028, 0.026860, 0.005842, -0.051967, -0.167227, -0.128566, -0.065320, -0.038926, -0.007287, -0.013324, -0.108997, 0.072181, 0.046078, 0.055064, 0.043426, 0.010233, 0.036899, 0.072331, 0.022736, 0.012267, -0.003703, -0.025706, -0.018127, -0.022434, -0.033405, 0.035734, 0.060908, 0.002353, 0.035063, 0.020747, -0.093395, -0.147481, -0.179959, -0.146796, 0.080443, 0.031712, 0.056839, 0.001414, 0.058895, 0.023672, 0.030622, 0.071157, 0.022889, -0.000805, -0.035553, -0.054394, -0.016027, 0.007600, 0.010127, 0.021902, 0.012180, -0.016641, -0.001777, -0.012494, 0.020339, 0.004852, 0.035390, -0.085982, -0.095482, -0.153604, -0.225841, -0.023748, 0.012216, -0.091002, 0.051707, 0.041432, 0.048799, 0.030425, 0.055912, 0.050564, 0.046582, -0.017619, 0.001510, 0.003689, -0.009087, -0.003427, -0.047354, 0.013521, -0.032667, 0.021686, 0.012222, 0.039514, 0.000410, 0.028110, 0.011205, -0.026179, 0.002565, -0.073468, -0.113587, -0.030150, 0.030954, -0.089922, 0.000960, -0.033815, 0.062823, 0.113431, 0.097440, 0.060788, 0.057535, 0.048777, 0.010098, 0.073822, 0.021654, -0.005331, 0.003523, 0.028978, -0.026629, 0.024577, -0.013784, 0.024294, 0.035580, 0.026425, -0.081471, -0.021743, -0.063447, -0.156715, -0.075515, -0.036087, 0.091834, -0.031615, -0.005401, -0.034972, -0.086218, 0.109664, 0.157819, 0.005766, 0.085631, 0.070705, 0.025763, -0.006993, 0.027975, 0.011636, -0.003940, -0.013707, -0.017709, -0.013071, -0.038670, 0.007911, -0.104374, -0.109097, -0.112883, -0.022738, -0.002632, -0.083661, -0.008881, 0.096297, 0.079363, 0.018150, -0.025543, -0.012253, -0.001160, -0.147783, -0.021227, 0.020083, -0.025527, 0.061160, 0.050005, 0.005043, 0.031196, -0.003061, 0.005791, 0.035695, 0.005151, -0.063753, -0.093207, -0.127316, -0.060180, 0.023644, -0.076112, -0.085240, 0.007206, -0.148431, 0.019584, 0.021353, -0.014689, 0.003966, 0.024041, -0.018265, 0.035629, -0.018723, -0.018438, -0.063621, -0.123573, -0.024189, -0.077191, -0.167570, -0.177563, -0.244822, -0.232086, -0.179675, -0.254925, -0.353993, -0.203302, -0.153472, -0.035901, 0.056495, 0.015778, -0.014904, 0.028240, -0.007864, 0.110814, 0.037309, -0.016457, 0.032352, 0.007528, -0.032559, -0.013109, 0.000420, -0.019304, 0.011795, 0.003881, 0.019007, 0.055393, 0.022496, -0.061531, 0.006236, -0.040678, -0.055554, -0.001576, -0.029575, -0.072232, -0.060699, -0.020904, -0.050192, -0.109389, -0.037395, 0.052083, 0.109119, -0.017655, -0.032836, 0.033795, -0.005498, 0.003100, -0.023095, -0.035113, 0.015437, 0.034020, -0.006050, -0.019569, -0.016112, -0.012590, 0.011124, -0.013815, 0.001231, 0.045268, -0.002607, -0.072683, -0.098577, 0.017977, -0.001347, -0.030652, 0.015016, 0.032937, -0.031477, -0.018780, -0.009147, 0.032736, 0.008278, -0.007223, -0.035554, -0.008182, -0.032753, 0.032381, -0.011336, 0.030423, 0.033109, 0.072027, 0.081509, 0.074376, -0.005558, 0.074642, 0.004748, 0.063325, 0.032742, -0.189183, -0.025824, -0.182801, -0.010880, 0.160343, 0.164959, 0.161798, 0.021038, 0.116676, 0.130370, 0.023421, -0.025033, 0.012011, -0.025478, 0.015687, -0.033588, 0.061965, 0.059036, 0.272841, 0.142860, 0.046652, 0.184357, 0.193749, 0.222616, 0.199213, 0.120000, 0.147380, 0.113881, 0.075896, 0.073365, 0.121447, 0.128621, 0.242912, 0.060367, 0.191484, 0.326474, 0.357778, 0.363763, 0.190663, 0.082590, -0.011294, -0.029159, 0.004470, 0.011181, -0.153905, 0.032872, -0.058164, -0.154603, -0.007719, 0.095258, 0.099842, 0.049875, 0.020963, -0.019908, -0.002835, -0.027795, -0.025986, 0.055935, 0.030574, 0.054720, 0.055973, 0.087085, 0.127502, 0.097880, 0.211708, 0.247760, 0.157007, 0.120567, -0.014993, -0.019919, -0.023712, 0.003823, -0.159461, -0.112523, 0.065175, -0.126980, -0.032555, -0.073872, -0.068416, -0.063033, -0.039022, -0.078854, -0.102825, -0.061819, -0.025089, -0.018459, -0.058689, 0.022312, -0.035741, 0.026779, 0.101961, 0.067478, 0.150679, 0.060977, -0.033358, -0.059126, -0.148197, 0.124229, 0.017550, 0.015005, -0.039347, -0.102148, -0.043515, -0.076590, -0.059645, -0.108524, -0.011231, -0.034326, -0.005094, -0.140136, -0.077360, -0.104032, -0.056434, -0.080293, -0.055466, -0.063601, -0.008241, 0.044608, 0.093350, 0.087584, 0.027903, 0.061220, -0.072729, -0.141586, -0.071756, 0.116876, -0.009950, -0.082678, 0.032262, -0.109018, -0.184678, -0.088624, 0.038809, 0.049950, -0.055290, -0.035668, -0.075112, -0.033638, -0.021297, -0.104806, -0.090875, -0.087741, -0.135104, -0.050096, -0.037447, 0.035002, 0.002747, -0.016063, -0.068970, -0.075719, -0.073835, -0.035543, -0.109908, -0.126583, 0.000802, -0.071119, 0.020985, -0.192464, -0.222911, -0.181467, -0.058554, -0.037515, -0.048593, -0.056023, -0.058323, -0.043070, -0.080564, -0.063118, -0.056426, -0.046811, -0.058712, -0.065445, -0.111971, -0.216167, -0.269860, -0.378240, -0.280756, -0.225030, -0.132718, -0.198792, -0.011731, -0.137749, -0.101924, -0.038763, -0.021695, -0.214884, -0.218075, -0.123124, -0.058243, -0.025673, -0.014558, 0.013214, -0.073760, -0.062693, -0.075881, -0.068995, -0.128522, -0.069753, -0.096086, -0.140629, -0.379098, -0.546852, -0.438791, -0.368838, -0.382555, -0.454098, -0.456061, -0.201911, -0.078919, -0.185567, 0.022195, -0.110892, -0.167752, -0.120839, -0.185095, -0.152748, -0.073652, -0.031760, 0.029876, -0.041604, -0.063185, -0.050909, -0.015102, -0.094348, -0.058727, -0.111538, -0.132347, -0.304905, -0.270624, -0.181042, -0.051386, -0.085339, -0.120420, -0.165336, -0.361344, -0.288857, -0.145499, -0.028428, 0.002699, -0.059815, -0.150198, -0.166273, -0.257647, -0.097328, -0.019974, 0.030972, -0.023049, -0.086066, -0.057877, -0.011824, -0.072569, -0.016159, -0.039160, -0.116647, -0.139154, -0.143961, -0.100171, -0.060661, -0.024569, -0.021835, -0.066242, 0.049029, -0.152069, -0.231747, -0.177538, -0.203376, -0.065613, -0.100985, -0.039164, -0.073624, -0.152522, 0.015112, -0.008632, -0.024839, -0.034659, -0.017457, -0.038291, -0.043424, 0.023299, 0.044542, -0.001080, -0.107272, -0.053447, -0.044668, -0.051261, -0.037253, -0.048339, 0.005912, -0.064855, 0.029539, -0.033364, -0.211685, -0.262761, -0.125626, -0.030608, -0.104105, -0.049193, -0.163739, -0.234091, -0.124119, 0.040304, -0.000361, 0.011545, 0.011454, -0.020592, 0.052610, 0.042651, 0.059919, -0.030625, -0.098492, -0.025674, -0.000557, -0.001258, -0.023963, -0.034868, 0.035684, 0.077156, 0.135291, 0.077583, -0.224407, -0.311193, -0.049759, 0.114060, -0.036679, -0.096312, -0.166815, -0.217260, -0.097654, 0.090884, -0.005708, 0.009628, 0.054001, 0.076497, 0.026627, 0.068175, 0.015332, -0.062318, 0.042014, 0.029126, -0.022097, -0.050952, -0.022258, -0.014114, 0.090416, 0.064616, 0.147063, 0.045762, -0.282976, -0.406389, -0.060166, -0.060779, 0.003136, -0.112600, -0.160281, -0.297070, -0.092753, 0.085986, 0.072262, 0.098808, 0.072946, 0.052478, 0.097986, 0.049123, -0.024732, -0.009377, -0.015078, 0.022677, 0.004147, -0.042742, -0.012497, -0.002881, 0.104370, 0.118455, 0.043904, 0.055265, -0.069092, -0.384900, -0.083043, -0.091381, -0.057166, -0.053515, -0.145138, -0.242210, -0.003082, 0.074893, 0.060438, 0.030096, 0.062822, 0.026823, 0.100378, 0.026123, -0.072535, 0.065929, 0.023950, -0.001458, -0.012505, 0.017234, -0.024234, 0.093765, 0.069458, 0.004763, -0.023479, 0.011824, -0.042462, -0.442862, -0.020057, -0.052667, -0.018926, -0.050309, -0.141690, -0.194346, -0.049685, 0.073479, 0.049971, -0.021802, 0.038825, 0.086084, 0.111621, -0.009418, -0.033544, 0.065596, 0.024285, -0.010944, -0.009139, -0.020740, -0.013116, 0.039889, -0.010562, 0.061626, -0.034345, -0.021964, -0.101972, -0.429773, -0.112033, 0.014175, -0.057683, -0.016533, -0.114860, -0.095257, -0.090181, -0.011952, 0.037233, 0.030874, 0.033713, 0.113357, 0.151800, 0.014373, 0.003020, 0.019395, -0.057592, -0.042834, -0.001900, 0.028867, 0.015109, 0.007377, 0.025048, 0.086230, 0.011643, -0.023057, -0.055602, -0.233669, -0.098104, 0.045719, -0.039171, -0.031340, -0.249637, -0.132754, -0.113853, -0.113866, 0.053933, 0.028380, 0.042586, 0.060838, 0.068652, 0.134500, 0.066712, 0.026330, 0.012369, 0.038238, 0.025140, 0.026500, 0.002964, -0.010076, 0.028028, 0.045046, 0.046480, -0.081194, -0.018823, -0.257456, -0.085826, -0.046459, -0.098519, 0.006343, -0.176292, -0.052899, -0.114420, -0.045714, -0.029974, 0.057777, 0.035926, 0.096827, 0.107757, 0.141330, 0.024354, 0.041430, 0.102943, 0.078386, 0.065820, 0.034114, 0.061394, -0.012193, 0.006816, 0.025385, 0.007699, -0.105469, -0.182390, -0.211587, -0.088179, -0.007122, -0.074475, -0.014963, -0.151678, -0.005358, -0.104316, -0.108850, -0.048678, -0.007924, 0.040117, 0.083188, 0.110863, 0.114735, 0.032069, 0.116803, 0.096619, 0.103569, 0.057264, 0.062530, 0.029650, 0.006354, 0.010775, -0.092272, 0.070645, -0.006133, -0.058489, 0.054748, 0.057413, -0.005478, 0.088317, -0.040423, -0.021673, -0.120375, -0.017625, -0.117770, 0.008697, 0.017044, -0.001709, 0.049789, 0.077499, 0.127699, 0.134106, 0.153639, 0.097253, 0.019030, 0.059656, 0.024628, 0.009314, 0.030211, -0.097247, -0.047464, -0.046282, -0.044773, -0.054466, 0.095205, -0.028197, -0.007080, 0.071853, -0.011443, 0.002694, -0.019664, -0.118081, -0.206369, -0.062407, -0.048250, 0.028273, 0.058092, -0.005879, -0.027776, -0.002512, -0.019756, 0.060300, 0.091236, 0.022277, -0.067979, -0.031189, -0.088288, -0.102436, -0.033755, -0.230202, -0.277772, -0.174204, 0.022804, 0.003773, -0.003892, -0.023368, -0.002168, 0.025765, 0.030647, 0.004141, -0.084852, -0.236643, -0.183916, -0.112075, -0.107661, -0.085720, -0.050863, -0.052636, -0.047305, -0.013928, -0.136708, -0.185400, -0.161010, -0.157359, -0.140238, -0.072286, -0.101520, -0.153305, -0.136766, -0.164073, -0.022337, 0.015836, 0.034921, -0.035417, 0.067212, -0.036547, -0.087467, -0.033056, -0.024063, -0.141058, -0.164988, -0.159984, -0.137976, -0.264085, -0.226520, -0.198531, -0.326142, -0.351157, -0.222942, -0.263935, -0.155007, -0.136531, -0.172260, -0.094947, -0.067210, 0.007031, 0.016555, -0.094126, -0.197490, -0.001642, 0.031294, 0.034308, 0.072701, -0.093237, -0.023703, -0.029451, -0.026536, 0.014020, -0.029176, 0.003251, -0.042033, -0.025527, 0.016063, -0.034428, -0.033069, -0.128087, -0.075924, 0.044494, 0.077036, 0.093103, 0.093214, 0.087331, 0.041277, 0.038774, 0.016137, -0.128746, -0.172164, 0.024043, 0.017302, 0.002023, 0.005117, 0.053494, 0.074169, 0.071451, 0.043465, 0.003685, 0.026653, -0.037735, 0.005964, -0.047219, -0.002809, -0.030433, -0.001102, 0.005805, 0.061620, 0.048131, 0.086501, 0.075450, 0.117859, 0.108249, 0.016247, -0.002599, -0.019238, 0.030339, 0.013495, -0.016688, -0.031710, 0.012281, 0.017005, 0.014470, 0.010961, -0.042031, 0.009483, -0.003554, -0.090486, -0.047981, -0.074143, -0.000919, -0.026389, -0.008270, 0.003503, 0.009426, 0.032471, 0.022813, 0.039208, 0.057572, 0.004830, -0.070358, -0.018764, -0.053563, -0.016598, 0.016572, 0.007194, -0.026174, 0.013662, -0.023017, 0.017578, 0.018037, 0.009055, -0.033702, 0.032393, -0.014699, -0.027486, 0.030024, -0.009350, -0.002464, 0.005180, 0.018562, 0.042776, 0.036446, -0.004120, 0.015847, 0.029484, 0.022848, -0.020503, 0.034788, -0.020136, 0.023278, 0.012106, 0.019736, -0.033583, 0.011291, -0.023060, 0.016155, 0.025358, 0.009574, -0.001903, 0.018697, 0.074924, 0.013687, -0.000813, -0.045163, -0.125607, -0.117923, -0.097103, -0.059764, 0.000447, -0.057992, 0.054770, -0.127614, -0.045689, -0.129098, -0.098440, -0.092716, -0.054427, -0.097148, -0.009611, 0.026487, -0.027773, -0.015112, -0.027513, -0.011807, -0.034277, 0.059035, -0.052795, 0.062792, 0.028066, -0.043509, -0.128816, 0.072601, -0.089020, -0.046478, -0.017089, -0.038608, -0.065985, -0.094304, -0.097449, 0.000865, -0.215825, -0.249843, -0.274198, -0.213778, -0.173525, -0.148305, -0.092935, 0.034458, -0.029059, -0.018709, 0.013522, 0.010898, 0.078097, 0.043603, 0.063532, 0.077874, 0.021256, 0.076595, 0.129624, 0.291352, 0.096983, 0.078408, 0.077000, 0.111388, 0.034807, 0.088824, 0.025283, 0.056999, -0.050415, -0.063943, -0.114646, -0.109561, -0.180077, -0.159219, -0.106790, 0.109570, -0.004118, -0.009727, 0.001286, 0.040238, 0.091887, -0.012136, -0.069769, 0.005702, 0.105020, 0.093465, 0.021960, 0.098206, 0.065147, 0.076036, 0.093526, 0.108262, 0.116391, 0.082363, 0.044685, 0.049146, 0.056578, 0.084391, 0.069807, 0.076597, 0.062693, 0.115644, -0.048074, -0.114686, 0.007332, 0.000601, 0.016825, -0.015911, -0.012210, -0.051107, 0.048039, 0.021720, 0.052685, -0.051761, 0.002155, 0.021225, -0.032800, 0.051375, 0.030710, 0.048239, 0.025013, 0.051253, 0.031208, -0.005944, -0.014584, -0.020964, 0.000890, 0.097896, 0.062177, 0.061870, -0.066107, -0.159140, -0.026349, 0.040701, -0.023402, -0.037992, 0.017271, -0.069347, 0.081864, 0.056655, 0.046918, 0.036834, 0.072603, 0.005754, 0.005813, 0.035244, 0.055215, 0.016941, 0.001406, -0.011417, -0.025052, -0.017214, 0.001164, -0.043304, -0.006503, -0.057153, -0.077137, -0.120476, -0.176873, -0.301433, -0.016692, 0.024102, -0.028938, 0.083907, 0.189447, 0.172727, 0.119953, 0.078742, 0.087756, -0.037668, -0.008897, 0.046509, 0.025127, 0.076579, 0.030717, -0.007591, -0.060363, -0.096956, -0.011283, -0.010057, -0.022811, 0.038871, 0.060826, 0.042973, 0.078232, -0.008602, -0.185001, -0.216356, -0.157099, 0.013304, 0.002344, 0.250537, 0.265720, 0.210137, 0.070141, 0.013642, 0.018358, 0.039436, 0.063516, 0.001460, 0.042237, 0.022360, 0.042155, 0.033990, 0.036383, 0.008694, -0.011458, 0.065927, 0.056110, 0.065636, 0.042730, -0.017804, 0.081645, 0.011450, -0.197647, -0.385973, -0.187940, 0.003804, 0.027521, 0.146210, 0.191867, 0.109683, 0.142886, 0.143246, 0.080587, 0.124668, -0.003815, -0.011529, -0.042554, -0.005746, 0.040107, 0.077242, 0.133069, 0.126162, 0.131102, 0.122228, 0.113924, 0.077471, 0.013795, 0.045155, 0.029138, 0.078918, -0.098256, -0.154569, 0.008534, 0.061635, 0.070106, 0.084038, 0.195298, 0.088296, 0.144773, 0.128156, 0.031422, 0.043651, -0.039538, -0.000324, 0.046506, -0.005736, 0.014317, 0.185161, 0.267853, 0.308443, 0.177545, 0.165467, 0.055674, 0.086824, 0.065714, 0.109818, 0.101873, 0.090236, 0.174956, 0.130432, 0.270981, 0.159109, -0.016353, 0.134905, 0.156730, 0.172709, 0.134478, -0.010284, 0.017795, 0.014254, -0.066421, 0.024936, -0.023690, -0.079798, -0.094128, -0.025613, 0.111964, 0.183608, 0.120236, 0.021898, 0.028117, 0.011142, -0.022183, -0.000611, -0.011506, -0.049900, -0.111420, 0.153644, 0.150281, 0.012775, -0.010291, 0.292913, 0.304058, 0.192593, 0.043599, -0.078566, -0.086440, 0.014077, 0.034211, -0.052976, -0.110723, -0.111641, -0.254511, -0.301689, -0.105564, -0.032748, -0.070027, -0.034236, -0.009478, -0.033563, -0.024941, -0.095587, -0.235972, -0.343405, -0.144128, 0.340553, 0.218244, 0.019470, 0.133340, 0.171632, 0.371419, 0.124009, -0.058942, -0.109468, -0.065781, -0.007686, -0.063328, -0.116105, -0.132454, -0.301037, -0.231617, -0.188160, -0.067219, -0.149833, -0.094000, -0.014689, -0.068896, -0.045429, -0.048434, -0.098744, -0.226213, -0.168622, 0.030990, 0.340007, 0.385413, 0.087960, -0.045373, -0.042436, 0.270433, 0.050540, -0.089768, -0.116479, -0.158327, -0.128076, -0.124489, -0.140837, -0.188704, -0.185868, -0.128334, -0.028917, -0.026568, -0.065228, -0.060084, 0.011534, 0.062681, 0.075199, 0.051136, -0.046634, -0.031651, -0.099050, -0.037948, 0.135416, 0.361660, 0.183398, 0.055256, -0.127402, 0.159713, -0.053900, -0.119074, -0.220677, -0.111095, -0.159294, -0.176871, -0.137975, -0.153599, -0.032204, -0.061752, 0.009238, -0.030025, -0.045529, -0.055760, 0.023509, 0.111262, 0.048081, 0.074987, -0.001790, -0.028066, -0.035881, 0.016133, 0.063184, 0.452100, 0.341320, 0.044598, -0.029823, -0.010224, -0.096671, -0.140892, -0.047363, -0.027336, -0.059408, -0.091882, -0.029271, -0.077781, -0.078911, 0.002146, 0.090268, 0.033451, 0.022551, -0.028303, 0.027462, 0.040803, 0.039781, 0.004613, 0.047243, -0.010809, 0.042719, 0.040736, 0.226512, 0.393572, 0.261916, 0.034344, -0.043280, 0.015076, -0.098028, 0.027123, 0.045125, 0.045156, -0.054446, -0.080188, -0.040538, -0.099461, -0.069593, 0.011327, 0.073318, 0.044852, 0.038382, -0.039859, 0.006706, 0.006172, 0.023728, -0.002181, -0.090221, -0.018117, 0.056363, 0.113276, 0.244970, 0.304285, 0.141715, 0.130328, -0.072935, -0.037265, 0.056504, -0.043704, 0.051261, 0.069014, 0.014270, -0.064329, -0.058772, -0.085275, -0.032899, 0.095590, 0.142359, 0.075026, 0.026657, 0.031896, 0.014369, -0.006237, -0.009796, -0.078252, 0.006184, -0.053971, 0.004244, 0.201818, 0.190425, 0.205404, 0.148336, -0.015957, 0.037571, -0.208425, -0.050319, -0.024436, -0.014063, -0.010603, 0.035084, 0.033895, 0.074569, 0.015691, 0.031543, 0.029635, 0.116297, 0.094406, 0.036317, -0.031262, -0.027558, -0.060782, -0.026130, -0.075949, -0.040581, -0.073850, 0.026233, 0.171183, 0.210047, 0.198369, 0.081641, 0.019804, -0.056448, -0.172833, 0.020820, 0.035213, -0.055971, -0.022216, -0.015398, 0.046817, 0.043777, 0.056668, -0.000612, 0.030570, 0.051699, 0.070820, 0.011594, -0.022876, -0.016270, -0.057167, -0.001989, -0.074300, -0.070078, -0.046880, 0.018862, 0.105842, 0.003425, 0.180597, -0.055260, 0.110614, 0.025104, -0.063538, -0.051639, -0.017612, -0.055466, 0.014162, -0.030113, 0.006517, 0.071124, 0.022652, 0.032617, -0.011352, -0.021958, -0.023651, -0.003600, 0.067289, -0.021922, -0.017599, 0.008404, -0.014904, -0.068893, -0.053036, 0.118184, 0.153974, 0.115703, 0.182574, 0.000739, 0.105243, 0.045545, -0.121963, -0.103953, -0.057201, 0.011916, -0.034509, 0.028412, 0.012499, -0.012786, -0.024598, -0.062960, -0.076635, -0.101140, -0.020099, 0.032779, -0.004135, -0.038331, -0.000017, -0.041927, 0.015545, -0.013221, -0.044530, 0.046528, 0.122275, 0.040378, 0.015003, -0.020247, -0.004499, 0.027557, -0.210898, -0.320847, -0.052425, 0.046666, 0.043640, 0.047255, -0.097372, -0.034140, -0.048169, -0.052466, -0.090378, -0.096180, -0.085091, -0.022278, 0.013555, 0.034363, -0.045875, -0.065405, -0.082590, -0.047532, -0.144232, -0.143164, 0.110010, 0.041447, 0.172346, 0.025455, -0.002601, -0.030585, 0.013449, -0.181042, -0.055062, 0.156245, 0.057118, -0.038051, -0.064870, 0.002870, -0.032281, -0.025590, -0.028240, 0.048227, 0.010494, -0.032168, -0.003501, 0.030999, -0.075400, -0.072436, -0.165517, -0.170336, -0.199960, -0.154545, 0.143881, 0.114285, 0.109880, -0.030905, -0.034697, 0.000355, -0.143167, 0.128138, 0.055904, 0.040772, 0.021309, -0.033353, 0.125477, 0.152365, 0.099365, 0.179454, 0.187329, 0.173339, 0.135020, 0.048217, 0.009978, 0.008568, 0.015667, -0.056008, -0.198585, -0.182202, -0.141150, -0.212052, 0.001961, -0.121457, 0.140932, 0.023047, 0.025395, 0.027672, 0.033828, 0.005070, -0.153369, -0.056389, -0.038289, -0.049995, 0.054135, 0.060300, 0.114665, 0.135269, 0.017585, 0.029292, 0.088421, 0.142173, 0.125631, 0.112745, 0.111082, 0.077916, -0.052791, -0.050236, -0.002577, -0.056025, -0.091876, -0.118898, -0.035707, 0.031282, -0.021087, -0.024207, 0.026563, -0.003157, -0.016171, 0.095661, -0.015063, -0.036036, 0.106498, 0.013780, 0.124438, 0.068527, 0.114747, 0.392624, 0.212581, 0.153193, 0.176843, 0.285180, 0.182323, 0.078949, -0.044171, -0.038811, 0.109142, 0.240443, 0.009857, 0.003349, 0.030741, -0.019973, 0.010815, -0.013681, -0.013578, 0.019502, -0.006259, -0.018920, 0.017842, -0.033470, -0.031753, 0.033072, -0.032254, 0.020026, -0.013581, 0.044758, -0.067825, -0.076196, -0.031544, -0.019712, 0.005502, 0.019899, -0.029303, -0.031890, -0.003267, 0.016244, 0.019704, 0.015450, 0.005056, 0.001692, 0.013245, -0.013202, -0.003426, 0.016802, -0.098256, -0.133257, -0.169574, -0.246806, -0.139869, -0.057438, 0.057509, 0.104436, -0.002002, -0.090034, -0.120166, 0.000853, 0.125393, 0.079772, 0.017196, -0.022234, -0.025465, 0.121184, 0.078856, 0.023213, 0.019687, -0.011230, -0.024625, -0.021483, 0.005631, -0.023368, -0.096534, -0.014920, -0.161966, 0.030063, 0.009211, 0.000164, -0.055592, -0.037542, 0.240894, 0.276389, 0.330528, 0.274756, 0.283291, 0.151993, 0.220017, 0.263594, 0.215837, 0.225278, 0.327935, 0.254203, 0.274171, 0.210662, 0.127915, -0.044776, 0.010919, 0.032312, -0.018137, -0.007454, 0.012343, 0.033817, -0.001010, 0.131087, 0.137612, 0.149895, 0.121528, 0.193700, 0.215468, 0.187279, 0.198538, 0.209441, 0.309063, 0.317370, 0.406387, 0.474883, 0.367930, 0.543852, 0.323920, 0.358615, 0.351649, 0.212153, 0.286786, 0.178796, 0.001033, -0.013475, 0.028607, 0.014225, -0.020390, -0.112774, -0.122089, -0.002702, 0.050959, 0.075578, 0.014141, 0.110653, 0.112864, 0.008379, 0.040462, 0.075983, 0.007151, 0.034556, 0.082779, 0.130690, 0.081374, 0.053532, -0.014340, 0.015437, 0.008257, 0.094268, 0.109441, -0.008531, -0.295202, -0.121685, 0.012972, -0.008067, 0.004877, -0.034016, -0.008838, 0.194182, 0.137028, 0.042683, 0.032772, 0.017772, 0.126240, 0.073683, 0.059954, 0.009115, -0.056834, -0.021342, -0.026192, 0.020413, -0.046101, 0.043161, 0.032086, 0.009850, -0.043797, -0.070689, -0.038077, -0.054786, 0.024576, -0.022885, -0.035334, -0.091857, -0.076785, -0.140639, 0.102205, 0.152472, 0.127566, 0.041226, 0.057935, 0.055355, -0.020584, -0.092657, -0.033588, -0.013994, -0.001920, -0.022372, -0.007929, 0.012136, 0.014793, -0.047074, -0.083772, -0.008185, -0.022156, -0.086923, -0.127716, -0.179991, -0.042019, -0.210352, 0.056815, -0.228017, 0.020755, -0.001696, 0.084228, -0.004840, 0.025789, -0.014952, -0.030518, -0.039220, -0.025268, -0.008693, -0.015400, -0.044871, -0.009586, -0.030172, 0.038884, -0.036473, -0.013829, -0.030492, -0.073271, -0.050055, -0.043864, -0.123343, -0.115359, -0.242584, -0.277254, -0.262365, -0.006770, -0.049200, 0.147544, 0.036457, -0.022026, 0.024465, -0.045704, -0.044637, -0.014565, -0.017293, -0.017336, -0.012848, -0.001881, -0.034153, -0.050363, -0.006380, -0.004418, -0.003891, -0.043285, -0.056768, -0.027798, -0.041118, -0.099657, -0.165117, -0.199691, -0.273514, -0.228157, -0.192841, -0.068841, -0.108569, 0.069766, 0.121920, 0.016956, 0.096300, -0.059866, -0.024394, 0.018112, -0.022921, -0.001476, 0.036063, 0.019340, 0.065786, -0.005113, 0.031084, 0.078666, 0.014317, 0.021829, -0.015437, -0.019219, 0.023908, -0.060854, -0.028074, -0.119037, -0.302538, -0.102651, 0.092909, -0.101243, -0.029491, 0.110452, 0.224679, 0.077778, 0.024027, -0.110520, -0.077716, -0.046036, -0.037273, -0.029928, 0.055903, 0.045160, 0.079658, 0.043218, 0.047703, 0.053993, 0.090804, 0.039750, 0.013053, 0.063394, 0.050590, 0.049589, -0.026574, -0.011034, -0.053179, 0.006061, -0.053345, -0.097930, -0.150329, 0.108444, 0.082534, -0.054338, -0.099685, -0.128291, -0.115933, -0.044590, -0.015113, 0.012084, 0.035494, 0.125141, 0.080924, -0.108406, -0.110629, 0.052535, 0.052977, 0.051140, 0.060015, 0.076638, 0.003351, -0.026682, -0.108142, -0.162413, -0.272562, -0.039808, -0.191151, -0.008385, -0.166097, 0.107492, 0.062485, -0.133291, -0.110921, -0.037021, 0.042648, 0.078909, 0.066827, 0.081588, 0.128432, 0.102452, -0.091615, -0.224588, -0.091091, 0.028912, 0.028040, -0.029396, 0.012469, 0.034188, 0.016335, 0.054211, 0.012297, -0.101187, -0.296509, -0.165634, -0.149599, 0.005279, -0.082072, -0.024092, 0.098848, 0.081369, 0.148511, 0.063822, 0.171127, 0.135154, 0.079980, 0.080173, 0.053177, -0.037463, -0.155127, -0.112065, -0.102125, 0.042899, -0.002424, 0.003874, -0.006614, 0.034558, 0.074501, 0.192273, 0.170782, 0.120539, -0.095255, -0.147327, -0.046716, 0.005953, -0.031242, -0.057542, 0.210260, 0.266455, 0.235454, 0.153889, 0.113803, 0.108032, 0.058909, 0.044572, 0.017983, -0.054861, -0.074521, -0.143945, -0.001931, 0.026578, 0.035022, -0.029401, -0.043164, 0.012390, 0.014086, 0.160830, 0.234541, 0.105389, 0.036120, 0.121376, 0.035106, -0.088302, -0.068981, -0.075535, 0.052444, 0.290060, 0.210608, 0.149821, 0.150629, 0.018642, 0.017214, 0.044818, 0.019082, -0.042775, -0.125893, -0.088677, -0.010880, 0.035611, 0.075097, 0.035277, 0.029360, 0.076887, 0.073429, 0.141260, 0.154896, 0.093823, 0.064187, 0.147360, -0.053920, -0.005116, -0.062597, -0.051267, -0.031100, 0.009938, 0.057314, 0.065621, 0.097245, 0.048381, 0.029151, 0.052427, 0.031897, -0.075399, -0.188063, -0.013592, 0.036051, 0.056466, 0.043936, 0.022121, 0.048678, 0.068994, 0.076770, 0.095653, 0.168605, 0.158260, 0.235138, 0.121773, -0.007387, -0.032951, -0.022530, -0.018426, -0.070810, -0.058780, 0.090994, 0.072247, 0.071417, 0.026067, -0.022287, 0.066967, -0.025453, -0.169804, -0.181148, 0.042587, 0.078196, 0.000107, 0.055251, 0.059025, -0.007624, -0.017271, 0.057259, -0.011446, 0.038517, 0.138759, 0.333874, 0.257329, 0.104945, -0.085113, -0.024193, -0.020013, -0.070041, -0.060911, 0.115715, 0.091378, 0.052885, -0.003995, 0.028615, 0.027703, -0.038762, -0.145054, -0.060919, 0.072843, 0.100502, 0.045271, 0.044704, 0.008929, -0.004260, 0.015047, 0.008679, -0.064363, -0.001874, 0.257139, 0.291934, 0.254291, 0.085987, -0.116467, 0.041825, -0.003017, 0.022806, -0.084273, -0.014077, -0.022284, 0.028661, 0.019555, -0.007407, 0.048952, 0.057820, 0.076300, 0.083988, 0.093310, 0.051755, 0.048974, 0.027323, 0.056041, 0.020134, -0.051819, -0.057964, -0.060891, -0.067130, 0.152289, 0.087976, 0.191836, -0.064723, 0.004073, 0.008566, 0.063114, 0.065506, 0.023899, -0.051209, -0.050655, -0.100400, -0.091959, -0.053601, 0.013042, 0.056494, 0.016863, 0.041064, 0.008265, -0.010379, 0.097880, 0.051437, -0.003519, 0.002034, -0.019722, -0.088067, -0.073068, 0.006518, 0.264804, 0.165433, 0.139587, -0.010306, -0.092660, -0.028157, -0.014353, 0.097246, 0.101784, -0.043316, -0.061519, -0.128048, -0.102939, -0.075113, -0.048923, -0.011675, -0.068430, -0.065732, -0.042222, 0.020996, -0.032974, -0.023636, -0.018253, -0.012011, -0.071206, -0.115595, -0.058198, 0.177478, 0.492106, 0.238423, 0.010779, 0.197012, -0.076470, -0.047733, -0.147354, 0.066410, -0.028445, -0.101181, -0.108989, -0.082119, -0.081714, -0.008133, -0.015233, -0.050278, -0.055962, -0.050645, -0.096438, -0.092186, -0.047734, -0.018248, -0.034426, -0.056186, 0.029847, -0.074086, -0.004916, 0.273827, 0.372916, 0.163631, -0.073742, 0.165291, 0.018758, -0.016730, -0.112021, -0.007042, -0.116411, -0.060139, -0.059104, -0.011655, 0.002332, 0.024357, 0.001885, -0.030362, -0.044021, -0.064435, -0.040455, -0.069374, -0.091249, -0.065278, -0.064426, -0.052015, -0.040007, 0.016515, -0.008089, 0.056534, -0.004447, 0.052601, -0.060721, -0.012445, -0.035042, -0.014978, -0.107185, -0.217383, -0.207583, -0.079783, -0.038176, 0.018205, -0.015755, -0.040832, -0.023015, 0.007785, 0.034800, 0.015274, -0.021952, -0.001743, -0.040318, 0.018542, 0.047381, -0.023973, -0.027162, 0.000897, -0.135394, -0.045690, 0.052772, -0.178878, -0.223728, -0.008443, 0.019039, 0.022883, -0.106245, -0.228093, -0.112779, 0.088869, 0.174708, 0.262886, 0.084096, 0.068531, 0.146074, 0.089410, 0.097108, 0.104526, 0.133947, 0.179057, 0.148725, 0.231299, 0.236537, 0.153016, 0.174297, 0.168434, 0.034174, 0.197671, -0.015753, -0.164126, -0.164428, 0.019169, -0.029174, 0.015477, -0.028546, 0.152160, 0.234188, 0.293974, 0.373809, 0.357905, 0.418451, 0.352590, 0.169689, 0.158395, 0.164486, 0.118280, 0.098054, 0.154898, 0.161897, 0.277256, 0.235005, 0.326634, 0.333009, 0.134588, -0.132621, 0.140088, 0.030469, 0.096152, -0.034482, 0.030792, 0.020025, -0.021463, 0.028013, -0.009135, -0.087936, -0.062343, 0.064943, 0.048463, 0.166082, 0.140040, -0.115763, 0.159171, 0.168267, 0.109114, 0.149920, 0.131854, 0.163196, 0.109541, 0.163517, 0.057212, 0.035791, 0.108536, 0.073317, -0.127238, 0.001674, 0.024007, -0.033590, -0.011742, -0.015613, 0.025122, -0.014122, -0.022301, 0.031663, 0.014093, 0.000318, 0.007323, -0.000978, -0.032924, 0.006538, -0.035635, 0.002502, -0.056801, -0.049127, -0.032786, 0.024367, 0.014111, 0.033173, -0.021574, 0.032690, -0.030951, 0.020773, 0.018132, -0.003491, 0.015910, -0.018068, 0.005947, -0.013912, 0.026043, -0.022585, -0.019306, 0.055578, 0.081844, 0.164461, 0.219101, 0.081556, 0.078009, 0.086038, -0.012134, -0.014036, 0.032791, -0.089611, -0.076826, 0.118379, -0.021021, 0.024562, 0.011536, -0.001756, 0.049833, 0.079153, 0.080757, 0.001467, -0.000460, 0.013242, -0.032011, -0.005617, 0.035205, 0.037937, 0.057901, -0.014807, 0.088240, 0.101942, 0.157336, 0.099735, 0.065985, 0.060518, 0.082146, 0.103209, 0.117385, 0.003197, 0.046349, 0.073879, 0.048012, 0.018944, 0.081554, 0.178288, 0.039975, 0.036312, 0.173139, 0.158953, 0.061883, 0.004516, -0.011134, 0.030424, 0.024068, -0.009054, 0.060144, 0.181007, 0.156188, 0.020959, -0.012408, 0.007061, -0.008004, -0.047915, -0.212796, -0.185560, -0.068514, -0.116897, -0.049251, -0.041078, -0.076495, -0.265293, -0.131672, -0.014334, -0.082812, -0.051621, 0.063844, 0.193875, 0.133828, 0.167590, -0.016335, -0.009949, -0.070542, -0.106037, -0.035151, 0.135316, 0.086621, -0.015250, -0.093684, -0.055422, -0.101944, -0.032032, -0.031005, -0.060607, -0.032502, -0.123730, -0.165271, -0.066462, -0.142721, -0.053201, -0.004523, 0.015309, 0.017604, -0.178793, -0.161216, 0.009915, -0.054491, 0.082037, 0.115169, 0.032988, -0.026932, -0.041004, -0.089079, 0.109379, 0.025347, -0.096423, -0.014363, -0.018374, -0.014190, 0.011591, 0.017319, -0.023334, 0.000607, -0.034662, 0.022236, -0.042793, -0.034822, -0.045641, 0.005295, -0.048628, -0.126774, -0.193539, -0.222088, -0.240654, -0.211749, -0.081497, 0.106135, 0.007728, 0.029706, -0.042815, 0.192742, 0.110694, -0.059682, -0.028338, -0.106607, 0.011606, 0.032625, -0.022170, -0.015469, -0.017710, 0.061912, 0.016732, -0.015463, -0.001281, -0.009487, -0.016309, -0.056279, -0.088090, -0.050171, -0.047829, -0.220680, -0.234650, -0.124806, -0.275494, -0.032931, -0.061076, -0.056442, -0.112674, 0.129028, 0.057319, -0.020061, -0.050450, 0.012396, 0.036335, -0.016242, -0.037603, 0.006064, 0.013083, -0.001009, 0.013728, 0.065371, -0.029827, -0.004398, -0.036688, -0.041865, 0.004466, -0.013348, 0.099814, -0.064642, -0.210648, -0.172818, -0.357265, 0.018359, -0.088814, -0.018728, -0.195301, 0.031405, 0.027513, -0.069935, -0.000827, -0.038019, -0.026905, -0.057056, -0.000636, -0.043679, -0.065633, 0.019134, 0.063985, 0.008464, -0.065743, 0.035073, 0.040126, 0.038586, -0.009912, 0.066019, 0.114230, -0.185503, -0.511539, -0.410412, -0.216939, -0.054431, -0.042284, -0.025572, -0.174896, -0.050957, -0.008643, -0.015563, 0.020471, -0.050781, -0.056256, 0.029320, 0.052713, 0.072577, 0.096397, 0.007764, -0.081016, -0.079084, -0.051337, 0.005136, 0.034653, 0.015964, 0.103002, 0.027986, 0.141876, 0.067746, -0.623114, -0.129454, 0.002211, 0.039706, -0.037977, -0.119963, -0.132858, -0.001055, -0.066397, 0.086391, 0.069433, 0.056909, 0.147097, 0.056543, 0.062349, -0.007333, -0.112379, -0.397914, -0.460068, -0.196416, 0.019997, 0.055661, 0.024938, 0.017106, 0.052286, 0.012999, 0.058982, -0.052735, -0.309812, -0.013538, 0.244134, -0.007146, 0.029058, -0.165710, -0.115158, 0.063867, 0.020135, 0.066390, -0.045496, 0.044804, 0.035084, -0.124089, -0.293156, -0.423301, -0.740087, -0.488394, -0.035492, -0.056932, -0.010048, -0.026415, 0.073347, 0.094715, 0.128868, 0.086377, 0.114955, -0.047364, -0.152567, 0.081471, 0.211161, 0.013357, -0.059010, -0.203420, -0.187449, -0.144982, 0.014396, -0.137325, -0.295492, -0.224374, -0.334493, -0.443924, -0.561755, -0.582445, -0.328657, 0.101419, 0.299236, 0.070521, -0.010423, -0.019340, 0.058818, 0.004542, 0.032192, 0.030526, -0.013329, -0.094588, -0.100974, 0.113911, 0.116544, 0.107551, 0.051036, -0.201001, -0.260142, -0.139811, -0.210921, -0.099794, -0.327875, -0.407168, -0.412441, -0.443073, -0.255061, -0.104994, 0.194373, 0.260028, 0.127918, -0.025239, 0.028294, 0.032157, 0.072216, -0.045919, -0.049837, -0.072997, -0.192078, -0.204227, -0.108820, -0.025029, -0.004103, -0.083345, -0.060526, 0.058180, -0.090160, -0.129413, -0.198414, -0.152717, -0.213652, -0.262762, -0.147527, -0.154531, -0.059578, 0.045367, 0.203737, 0.184878, 0.095949, 0.090040, 0.113940, 0.064034, -0.040083, -0.146808, -0.186844, -0.053969, -0.096432, -0.084730, -0.062982, 0.027030, -0.124738, -0.075361, -0.136411, 0.056017, -0.067285, -0.120241, -0.119886, -0.206801, -0.150745, -0.125991, -0.063901, -0.096743, 0.003962, 0.053572, 0.039340, 0.083260, 0.112537, 0.073481, -0.008928, -0.063924, -0.111769, -0.099347, -0.189569, -0.055389, -0.074917, -0.015611, 0.107096, 0.035807, 0.190712, -0.050103, -0.000580, 0.151976, 0.065104, 0.256864, 0.230991, -0.022083, -0.032848, -0.181456, -0.180217, -0.033596, 0.058965, 0.130040, 0.186355, 0.173857, 0.099426, 0.005742, -0.032685, -0.058574, -0.005223, -0.050022, -0.135567, -0.020515, 0.041514, 0.018478, 0.040880, -0.172939, -0.112070, -0.036320, 0.013049, 0.011104, 0.033067, 0.232288, 0.047539, -0.062656, -0.053982, -0.271960, -0.366230, -0.206761, -0.063766, 0.112231, 0.230548, 0.136620, -0.046104, -0.134495, -0.057713, 0.007317, 0.025637, 0.057958, 0.013951, 0.064135, -0.051733, -0.089827, -0.151888, -0.137182, -0.221018, -0.025018, 0.052162, 0.106803, -0.096609, -0.016807, -0.026902, -0.082321, -0.121236, -0.339124, -0.471878, -0.514012, -0.520770, -0.493454, -0.339199, -0.092676, -0.156886, 0.049978, 0.073919, 0.093357, 0.054371, 0.048441, 0.049243, 0.014507, -0.106302, -0.228658, -0.187614, -0.034964, -0.180088, -0.222795, -0.035912, -0.083141, -0.238590, -0.024210, 0.067584, -0.022666, -0.023796, -0.043611, -0.237996, -0.396015, -0.619769, -0.541806, -0.357625, -0.210870, -0.152571, 0.028767, 0.103109, 0.180508, 0.104719, 0.130879, 0.076573, -0.015548, -0.003249, -0.172605, -0.189206, -0.063022, -0.150477, -0.187465, -0.021568, -0.117566, -0.189380, 0.066484, 0.221671, 0.230284, 0.122714, 0.066112, 0.107163, 0.035965, -0.083404, -0.109996, -0.114164, -0.182327, -0.049223, 0.076453, 0.012421, 0.104524, 0.102027, 0.114534, 0.047078, -0.074951, -0.060430, -0.260645, -0.106081, -0.065316, 0.017297, 0.023075, 0.020010, -0.013892, -0.071155, 0.001233, 0.131773, 0.233846, 0.144574, 0.179742, 0.140923, 0.088364, 0.092025, -0.007514, -0.018798, 0.009508, -0.002243, 0.037443, -0.033678, -0.031808, 0.008562, 0.068198, 0.089159, -0.053793, -0.125267, -0.286489, -0.171429, -0.109766, -0.010141, 0.007138, 0.016467, -0.053016, -0.151010, 0.115178, 0.078035, 0.050479, 0.021434, 0.023451, 0.064746, 0.080283, 0.041993, 0.034583, -0.005416, -0.028805, -0.022568, 0.049951, -0.068368, 0.013012, -0.011677, 0.066235, -0.041817, -0.058830, -0.123571, -0.348475, -0.158717, -0.088293, -0.136762, 0.015187, 0.016465, 0.017922, -0.058188, 0.155818, 0.253843, 0.201504, 0.164505, 0.070213, 0.067507, 0.027386, 0.006460, 0.024636, -0.024891, 0.014376, 0.029194, 0.092724, -0.059329, 0.033690, 0.072381, 0.005979, -0.083302, -0.036781, -0.142952, -0.368281, -0.097095, -0.158123, -0.032579, 0.033234, -0.029513, -0.016885, -0.017768, 0.162875, 0.158633, 0.067629, 0.131705, 0.025599, 0.029334, 0.130857, 0.070423, 0.087595, 0.010433, 0.002862, 0.024309, -0.081807, 0.008761, 0.080356, -0.056328, -0.153676, 0.031746, -0.038369, -0.030781, -0.231640, -0.131781, -0.226887, -0.180782, 0.031771, 0.034932, -0.030241, 0.090195, -0.025777, -0.042241, 0.010395, 0.002734, -0.004819, 0.134400, 0.207639, 0.152157, 0.006846, -0.070355, -0.105400, -0.134366, -0.079121, -0.054431, -0.091326, -0.172238, -0.130275, -0.018880, 0.033775, 0.028275, -0.086647, -0.037548, -0.000034, -0.115863, -0.000693, -0.026462, -0.032987, -0.017135, 0.041904, 0.047769, 0.100307, 0.019472, -0.063044, -0.114725, -0.119059, -0.128909, -0.204180, -0.262348, -0.174358, -0.175896, -0.169261, -0.168401, -0.138926, -0.043860, 0.002228, 0.007750, 0.107148, -0.063583, 0.044501, 0.036625, 0.084088, 0.006351, -0.029478, 0.010878, -0.034747, 0.008566, -0.020812, -0.051952, -0.011051, 0.167997, 0.166971, -0.003189, 0.057910, 0.005562, -0.026771, 0.033515, 0.038990, 0.014648, -0.043085, 0.054427, 0.220632, 0.112322, -0.001981, 0.041965, -0.050866, -0.057600, -0.058683, 0.030490, -0.020396, 0.027645, -0.000747, -0.023542, 0.015457, -0.022738, 0.014607, -0.009052, -0.013875, 0.020271, 0.016672, -0.009098, 0.029059, -0.015795, 0.012307, -0.019904, -0.012117, 0.058178, 0.055070, 0.008366, 0.009266, -0.034567, -0.024052, 0.027921, -0.004098, -0.017460, -0.027710, 0.025623, 0.006382, 0.012343, 0.004087, 0.004792, 0.005299, 0.012929, -0.031858, -0.051109, -0.032966, -0.146339, -0.170808, -0.094603, -0.184884, -0.250692, -0.196679, -0.234308, -0.169484, -0.116399, -0.116638, -0.132662, -0.176978, -0.142340, -0.207665, -0.175759, -0.153938, -0.132744, -0.182908, 0.023811, -0.016499, -0.013987, -0.010439, 0.005380, 0.034871, -0.046569, -0.133724, -0.132897, -0.039861, -0.130220, -0.244995, -0.269681, -0.379298, -0.444134, -0.506385, -0.495988, -0.398678, -0.428943, -0.328264, -0.369594, -0.259799, -0.283493, -0.309734, -0.221678, -0.254330, -0.235004, -0.241123, -0.068832, -0.040228, -0.014734, 0.026520, 0.032465, 0.005554, -0.004348, -0.187273, -0.172516, -0.071244, -0.247993, -0.339935, -0.340192, -0.345669, -0.363358, -0.257687, -0.346633, -0.605855, -0.426896, -0.445814, -0.323681, -0.253506, -0.244602, -0.183784, -0.230265, -0.233759, -0.174620, -0.025597, -0.120151, -0.045450, 0.058212, -0.017958, 0.031351, -0.072293, -0.107942, -0.188256, 0.041709, 0.058132, -0.037729, -0.144792, -0.144239, -0.168115, -0.115116, -0.061549, -0.024287, -0.061487, -0.225203, -0.207281, -0.002604, -0.084280, -0.110663, 0.021037, -0.028303, 0.005902, 0.039113, 0.069205, -0.056425, -0.110884, -0.068707, -0.086422, 0.006365, 0.014670, -0.126690, -0.052532, 0.064279, 0.074181, 0.043395, -0.017457, -0.022823, 0.025223, 0.011200, 0.007402, -0.015230, -0.136351, -0.107822, -0.110766, -0.119248, -0.160834, -0.082266, -0.022204, 0.042432, -0.032233, -0.036481, 0.057986, 0.061740, 0.018771, -0.174169, -0.012764, 0.019826, -0.131124, 0.007305, -0.094081, -0.042271, 0.046721, -0.074943, -0.081329, -0.055050, -0.055133, -0.154142, -0.055939, -0.067000, -0.095068, -0.027120, -0.103693, -0.099574, -0.000523, -0.000235, -0.054297, -0.041372, -0.072043, -0.020515, 0.031534, -0.037713, -0.024205, 0.038064, 0.019835, -0.001215, -0.120908, 0.046291, -0.084001, -0.104205, -0.041102, -0.070024, -0.072763, -0.056929, -0.099330, -0.051450, -0.014335, -0.091197, -0.010532, 0.006307, 0.017866, 0.000376, -0.035897, -0.007314, -0.007446, -0.048859, 0.001542, 0.024181, 0.005693, -0.018045, -0.036206, 0.116188, -0.051165, -0.195228, -0.153730, -0.022199, -0.216178, -0.131384, -0.081943, -0.010360, -0.083533, -0.029306, -0.047256, -0.087510, -0.075871, -0.038390, 0.018222, -0.034980, -0.031112, -0.044309, -0.013634, -0.027557, -0.041464, -0.040795, -0.006915, -0.029193, -0.037283, -0.038274, -0.027755, -0.035424, -0.092144, -0.048094, -0.188622, -0.067105, -0.185237, -0.163934, -0.036764, -0.024850, -0.028898, -0.020037, 0.013168, 0.008260, -0.049794, -0.056474, -0.035421, -0.128516, -0.093385, -0.062540, -0.063449, -0.032516, -0.038188, -0.048254, -0.057190, 0.008157, -0.033949, -0.106840, -0.117457, -0.111071, -0.045457, -0.020828, -0.011798, -0.096446, -0.186404, -0.087391, -0.108789, -0.028008, -0.000984, 0.035733, 0.040842, -0.027667, -0.042775, 0.054586, -0.090563, -0.183510, -0.035102, -0.058982, -0.024561, -0.023031, 0.008999, -0.073589, -0.043617, -0.003919, -0.112377, -0.079476, -0.079648, -0.222310, -0.128442, -0.034907, -0.164207, -0.247037, -0.211970, -0.107775, -0.016674, 0.040524, 0.000052, 0.055988, 0.050129, 0.041625, 0.024931, 0.053797, -0.193922, -0.161823, 0.026509, 0.069796, 0.004177, 0.028972, 0.044547, -0.010516, -0.029301, -0.044034, -0.125781, -0.363604, -0.251173, -0.185472, -0.223081, 0.045510, -0.231874, -0.241024, -0.225619, -0.073916, 0.010799, 0.041465, 0.031873, 0.077007, 0.080528, 0.132499, 0.125415, 0.171216, 0.014732, 0.013393, 0.136927, 0.092508, 0.030107, 0.064118, 0.065752, 0.056168, 0.104771, 0.067255, -0.169301, -0.175620, -0.209849, -0.145351, -0.205283, -0.070414, -0.072697, -0.280085, -0.067463, 0.053725, 0.051595, 0.088585, 0.101622, 0.088198, 0.095408, 0.096899, 0.114980, 0.126367, 0.052447, 0.066069, 0.142141, 0.048674, 0.077754, 0.090275, 0.069351, 0.088638, 0.200345, -0.048192, -0.314373, -0.237236, -0.176534, -0.234152, -0.148815, -0.057200, -0.039944, -0.199558, 0.031844, 0.146043, 0.024225, 0.068931, 0.057470, 0.013239, 0.008239, 0.027823, 0.077702, 0.117177, -0.000346, 0.023258, 0.105952, 0.064462, 0.089216, 0.063346, 0.073239, 0.026758, 0.019684, -0.048114, -0.093236, -0.041099, -0.178834, -0.320100, -0.092001, 0.016752, 0.042625, -0.047606, 0.072021, 0.024441, 0.002153, 0.052355, 0.074751, 0.010612, 0.057468, 0.082783, 0.080511, 0.101340, -0.028801, 0.017439, 0.122424, 0.107859, 0.097934, 0.015740, 0.034958, -0.022398, -0.075548, -0.009597, -0.044403, -0.249261, -0.261663, -0.253993, -0.091246, 0.037979, 0.007373, 0.094805, -0.037828, -0.117371, -0.017357, -0.058882, 0.053266, 0.146840, 0.034649, 0.021694, 0.079523, 0.060942, 0.045434, 0.096965, 0.103663, 0.090511, 0.078081, 0.049816, 0.009206, 0.012542, 0.073908, 0.008676, -0.138710, -0.249071, -0.371350, -0.266488, -0.011857, 0.034559, 0.020349, 0.117488, -0.182211, -0.119514, -0.095785, -0.048247, 0.056894, 0.086876, 0.040503, 0.040766, 0.005179, 0.013230, 0.071133, 0.109194, 0.140687, 0.085792, -0.010641, 0.014044, 0.006226, -0.061345, -0.013142, -0.173314, -0.244639, -0.352929, -0.291926, -0.300274, -0.045496, -0.167415, -0.049848, 0.164936, -0.118815, -0.103572, -0.065692, 0.013126, 0.052216, 0.000076, -0.026500, -0.034062, 0.053360, 0.090376, 0.116088, 0.102163, 0.033659, -0.014517, -0.083991, -0.065938, -0.054580, -0.026256, -0.075488, -0.296222, -0.270306, -0.352231, -0.344944, -0.082001, 0.110128, -0.037930, -0.114187, 0.104271, -0.069363, -0.093729, -0.047336, -0.030813, -0.096762, -0.119309, -0.159806, -0.125308, -0.084243, -0.098075, -0.041327, -0.038682, -0.028590, -0.024501, -0.073419, -0.038865, -0.104011, -0.117274, -0.115403, -0.285984, -0.290735, -0.238774, -0.207090, 0.026787, -0.066376, -0.026986, -0.002900, 0.042643, -0.002903, -0.081748, -0.144867, -0.135436, -0.183216, -0.251498, -0.212258, -0.195342, -0.114210, -0.156255, -0.128818, -0.062340, -0.016064, -0.013457, -0.017886, -0.031011, -0.067090, -0.030842, -0.063462, -0.141717, -0.157410, -0.162049, -0.034384, -0.048900, -0.176334, -0.104833, 0.067113, -0.005400, -0.078730, -0.189181, 0.021101, -0.170113, -0.114002, 0.000885, -0.015197, -0.049400, -0.082496, -0.075728, -0.047064, -0.048318, -0.084429, -0.070696, -0.043784, -0.071551, 0.030889, 0.007800, -0.045780, -0.048989, -0.061339, -0.165306, -0.071988, -0.169826, -0.059042, -0.057877, -0.093462, -0.067161, -0.067593, -0.087446, -0.075189, -0.149873, -0.098614, -0.010901, -0.016864, -0.023377, -0.036943, -0.060468, -0.081421, -0.113245, -0.090997, -0.068792, -0.017210, -0.039832, 0.021322, -0.093329, -0.023446, 0.002228, -0.058577, -0.132343, -0.038401, -0.048106, -0.030795, -0.005492, -0.014941, -0.074764, -0.167894, -0.205338, -0.096949, -0.091595, -0.013338, -0.009290, -0.032964, -0.082506, -0.078982, -0.033055, -0.064286, -0.027577, -0.060669, -0.013534, -0.054075, -0.029359, 0.052463, -0.045329, 0.054447, 0.078416, 0.013289, 0.024036, -0.039479, 0.049655, -0.019345, -0.015970, 0.016091, -0.004304, -0.210730, -0.088995, 0.084281, -0.003560, -0.044462, -0.054452, -0.017163, -0.057021, -0.043249, -0.099710, -0.066366, -0.088985, -0.138832, -0.073613, -0.111373, -0.092725, -0.052701, 0.036789, 0.112159, 0.101897, 0.081840, -0.152281, -0.081747, -0.110626, 0.030378, -0.023106, 0.029635, 0.138059, -0.021872, -0.076100, 0.159362, -0.002281, 0.015458, 0.020247, -0.087058, -0.032723, -0.052228, -0.040014, -0.002016, -0.019792, -0.021017, -0.044736, -0.034128, -0.072680, -0.040172, 0.154758, 0.161717, -0.000986, 0.118201, -0.114584, -0.098167, -0.131272, -0.000190, 0.033779, -0.030353, 0.025584, 0.079434, 0.168177, 0.111577, 0.120987, 0.025262, -0.067466, -0.069501, -0.008077, -0.060216, -0.032419, -0.077464, -0.076200, -0.078235, -0.156242, -0.067655, -0.090339, -0.089898, 0.049455, 0.073557, -0.125560, -0.043074, 0.019628, 0.073064, -0.004332, 0.023958, 0.032497, -0.002343, 0.004034, -0.035182, -0.028674, -0.158389, -0.105262, -0.233905, -0.233532, 0.020648, -0.226985, -0.072030, 0.005784, -0.179056, -0.037384, 0.051814, 0.123051, -0.045601, -0.114270, -0.194065, -0.033551, -0.067483, -0.150426, -0.204343, -0.010603, 0.003544, 0.018471, -0.009814, -0.028696, -0.021683, -0.011408, -0.001300, -0.006153, 0.003084, 0.014893, -0.005537, 0.033544, 0.026196, 0.013380, -0.008746, 0.010986, -0.011452, 0.003365, 0.028635, 0.029827, 0.026608, -0.000854, -0.004619, -0.009324, 0.022645, 0.032746, 0.028756, -0.022024, 0.004916, 0.027789, -0.018595, -0.021240, 0.025986, 0.029535, -0.016346, -0.031702, -0.093718, -0.047201, -0.016440, -0.075442, 0.025152, -0.003179, -0.002518, 0.001055, 0.032221, 0.015453, 0.009592, 0.155021, 0.002818, 0.000255, -0.012053, 0.037734, -0.105604, -0.188067, -0.141004, -0.035696, -0.015355, 0.019262, -0.032994, 0.021245, 0.000522, -0.044529, -0.233279, -0.012379, -0.026881, -0.035916, -0.000748, 0.022191, 0.043204, -0.008851, -0.015973, -0.004419, -0.009087, -0.046939, -0.055248, -0.014088, -0.020534, -0.033531, 0.019901, -0.018327, 0.030899, 0.048281, -0.053515, 0.003354, -0.015931, -0.024302, 0.005223, 0.006394, -0.029843, 0.035346, -0.052850, -0.061203, -0.035057, 0.032454, 0.018120, 0.056627, 0.030157, 0.008879, 0.031840, -0.018842, 0.022156, 0.003316, 0.005983, 0.014988, -0.005170, 0.030836, 0.011467, 0.018104, 0.034519, 0.020027, -0.040632, -0.011786, -0.037473, -0.103192, 0.010612, -0.003507, 0.035851, 0.046952, -0.040758, -0.026384, 0.003795, 0.005941, 0.003164, -0.052823, 0.012746, -0.035238, 0.029280, 0.049695, 0.061515, 0.022288, 0.020125, 0.045799, 0.058922, 0.029187, 0.026238, 0.062648, 0.080675, 0.063262, 0.072571, 0.015826, 0.012226, -0.038654, -0.160334, 0.014890, -0.017644, -0.002729, -0.041385, -0.024329, -0.006084, 0.045444, 0.027387, 0.008184, 0.021113, -0.000098, -0.039168, -0.007817, -0.007802, 0.044420, 0.003790, 0.031910, -0.003851, 0.001457, 0.049652, 0.022288, 0.067765, 0.050836, 0.096689, 0.053892, 0.004094, 0.031993, 0.031993, 0.027739, -0.033478, -0.047022, 0.037380, 0.006062, 0.006664, 0.003002, 0.005645, 0.019847, -0.009460, 0.008987, -0.016528, -0.020348, -0.010308, 0.014342, -0.004672, 0.040638, -0.001100, 0.050288, 0.049010, 0.043790, 0.055305, 0.050957, 0.067523, 0.047501, 0.002259, -0.018984, 0.027235, 0.014656, 0.024463, 0.018810, 0.015374, -0.000813, -0.010684, 0.020946, -0.013285, 0.004552, 0.016501, 0.006525, 0.005916, 0.068455, 0.040865, -0.003995, -0.009597, 0.000442, 0.069273, 0.013950, 0.006398, -0.005089, 0.025472, 0.073348, 0.080914, 0.091901, -0.000862, -0.048005, -0.074597, -0.065510, 0.036114, -0.018555, -0.011022, 0.020251, 0.036149, 0.027988, 0.004612, 0.040857, 0.057027, 0.076531, 0.054843, 0.042064, 0.063822, 0.025286, 0.035799, 0.056243, 0.068014, 0.011586, 0.045609, -0.013314, 0.007938, -0.002487, 0.027843, 0.042968, 0.010428, -0.005415, -0.054048, 0.069340, 0.029685, 0.017443, 0.012285, 0.021758, 0.028428, 0.000099, 0.061828, 0.047656, 0.092568, 0.079401, 0.061629, 0.049488, 0.078594, 0.059203, 0.044802, 0.052873, 0.071003, 0.016237, 0.037100, -0.017395, 0.026824, 0.073473, 0.032143, 0.074855, 0.040104, 0.017132, 0.001340, 0.018780, 0.011940, 0.032576, -0.010801, 0.053082, 0.047295, 0.070725, 0.083918, 0.031467, 0.058637, 0.060445, 0.101816, 0.092588, 0.089535, 0.080084, 0.046326, 0.042404, 0.030774, 0.028487, 0.021017, 0.021624, 0.070514, 0.066939, 0.076344, 0.086378, 0.065551, 0.037323, -0.032897, -0.003212, 0.016576, 0.054982, 0.026602, 0.047090, 0.008007, 0.077217, 0.062710, 0.087952, 0.092670, 0.071286, 0.048562, 0.024229, 0.051421, 0.065024, 0.051768, 0.038401, 0.019961, 0.047412, 0.017422, 0.061594, 0.094115, 0.075878, 0.071381, 0.043972, 0.100347, 0.008690, 0.000984, 0.031481, 0.052009, 0.024240, 0.014363, 0.046623, 0.062412, 0.078564, 0.042585, 0.086146, 0.023458, 0.080401, 0.027429, -0.035054, 0.008991, 0.021755, 0.066565, 0.048757, 0.030501, 0.062017, 0.013444, 0.083667, 0.058058, 0.085517, 0.078265, 0.019233, 0.049581, 0.067508, 0.008760, 0.038111, 0.037614, 0.087771, 0.044976, 0.065761, 0.031020, 0.044019, 0.024160, 0.029449, 0.032913, 0.048800, -0.002409, -0.009016, -0.017940, 0.049720, 0.086463, 0.069436, 0.017267, 0.053964, 0.074702, 0.024495, 0.081210, 0.030555, 0.044815, 0.031323, 0.051972, 0.164868, 0.053579, 0.059638, -0.012798, 0.023417, 0.028758, 0.064197, 0.079347, 0.027315, 0.059649, 0.072247, 0.047486, 0.025406, -0.021098, -0.050336, 0.053187, 0.089551, 0.029500, 0.043870, 0.042818, 0.087800, 0.056876, 0.040851, 0.051953, 0.040547, 0.041874, 0.029720, 0.058834, 0.057542, 0.012214, 0.067292, -0.046501, -0.004413, 0.062426, 0.040980, 0.060657, 0.067591, 0.085550, 0.067548, 0.010741, 0.047214, -0.040208, 0.003729, 0.034456, 0.064634, 0.071902, -0.004765, 0.020408, 0.052480, 0.031888, -0.001677, 0.014545, -0.014175, 0.035628, 0.012269, 0.005801, 0.032628, -0.020169, 0.084234, -0.034270, -0.043557, 0.001918, 0.008087, 0.070302, 0.043008, 0.046367, 0.080532, 0.045855, 0.049081, 0.029571, 0.049861, 0.104073, 0.119258, 0.081251, 0.040698, 0.029443, 0.056824, 0.041895, 0.003260, 0.043722, -0.005460, 0.027028, 0.053766, 0.059177, 0.014264, -0.021947, 0.009075, 0.018588, 0.011664, -0.046581, -0.032748, 0.029162, 0.012661, 0.061607, 0.068586, 0.088927, 0.101709, 0.056803, 0.059550, 0.113048, 0.087076, 0.075054, -0.002035, 0.039695, -0.003868, -0.033253, -0.018263, 0.044249, -0.040163, 0.015427, 0.050579, 0.082829, -0.011881, 0.008123, 0.104418, -0.023020, -0.029764, -0.066138, -0.024689, 0.002216, 0.044506, -0.002966, 0.060674, 0.092622, 0.097255, 0.086927, 0.103011, 0.065488, 0.066679, 0.028638, 0.022661, 0.050315, 0.026953, -0.016307, 0.009402, -0.011007, -0.009992, 0.050269, 0.061748, 0.046763, 0.021355, 0.124583, -0.013114, 0.093534, -0.026288, -0.042062, 0.012740, 0.004904, 0.011573, 0.030231, -0.011182, 0.052413, 0.077491, 0.105520, 0.067815, 0.120559, 0.098941, 0.088109, -0.011740, -0.010993, 0.019986, 0.023788, 0.004774, 0.004664, 0.025474, 0.029037, 0.050834, 0.004997, 0.037538, 0.043144, -0.013728, 0.045289, -0.023389, -0.032617, -0.027773, 0.015785, 0.006462, 0.023589, -0.019599, 0.060033, 0.057188, 0.071669, 0.066170, 0.083954, 0.095457, 0.013038, 0.055380, 0.056139, 0.031388, 0.038727, 0.000164, 0.047252, -0.008669, 0.049668, 0.022556, -0.022555, 0.009165, -0.001567, -0.052946, 0.079576, -0.053448, -0.011706, -0.044837, -0.014289, 0.018972, -0.028389, 0.022790, -0.009459, 0.015961, 0.031277, 0.025269, 0.045940, 0.067820, 0.024369, 0.019498, 0.025681, -0.014508, 0.000651, 0.063315, 0.014593, 0.047155, 0.039791, 0.046548, 0.016004, -0.015710, -0.004358, -0.009134, 0.045525, -0.038820, 0.017650, 0.024816, -0.026953, -0.024906, -0.017735, 0.028885, 0.011558, 0.026806, 0.000136, 0.000565, 0.029071, 0.044390, 0.016396, 0.048162, 0.056395, 0.038430, 0.038340, -0.002423, 0.069920, -0.006217, 0.013585, 0.073353, 0.009044, 0.021342, -0.005352, -0.003720, -0.015022, -0.031896, -0.064357, -0.036572, -0.006813, -0.033072, 0.023619, 0.023900, -0.021167, 0.031679, 0.016184, 0.033751, 0.050442, 0.049881, -0.000010, 0.015457, 0.057296, 0.049231, 0.013558, 0.056599, 0.052635, 0.048774, 0.075818, 0.078617, 0.031022, 0.042008, 0.008433, -0.031762, -0.035447, 0.007746, -0.006381, -0.004036, -0.031422, -0.026416, -0.004264, -0.007918, 0.001706, -0.044448, 0.023571, 0.005835, 0.020118, -0.039956, -0.000725, 0.045788, 0.070557, 0.033903, 0.059739, 0.005289, 0.005618, 0.071823, 0.042953, 0.175638, 0.226139, 0.139875, -0.016292, 0.029982, -0.026699, -0.103391, 0.191452, -0.008144, 0.039805, -0.030474, 0.028979, 0.007820, 0.004375, -0.015206, 0.033831, -0.001346, -0.004586, 0.045186, 0.050253, 0.061001, 0.041797, 0.066423, 0.018548, 0.013146, 0.009426, -0.021493, 0.024362, 0.017040, 0.013105, 0.129443, 0.033823, 0.018148, -0.030947, -0.007750, 0.029834, -0.188798, -0.012304, 0.039184, 0.038554, 0.010765, 0.010396, 0.023789, 0.055885, 0.030059, 0.068197, 0.069488, 0.020660, 0.020440, 0.029048, 0.027380, 0.045905, 0.033556, 0.030354, 0.037092, 0.064108, -0.118290, -0.081606, 0.003807, 0.017727, 0.029932, -0.025680, 0.005275, -0.001079, 0.039869, 0.053019, -0.014156, 0.009672, 0.049985, 0.041884, 0.005049, -0.008853, 0.024095, 0.057422, -0.006611, 0.005942, -0.010757, -0.011461, -0.001225, 0.022099, 0.031672, -0.007553, 0.024124, 0.199558, 0.005731, 0.021451, -0.013767, 0.034556, -0.002583, 0.021262, -0.017874, 0.018702, -0.006334, 0.010905, 0.034299, 0.025558, -0.012099, 0.020135, -0.007160, -0.025765, 0.017226, 0.001487, -0.037741, -0.014943, 0.019736, -0.013437, 0.017418, -0.001887, 0.026882, 0.005689, 0.035292, 0.022593, -0.032474, -0.018701, 0.009668, -0.021037, -0.020238, -0.027853, 0.010720, -0.012102, 0.089068, 0.209535, 0.017169, -0.009355, -0.109873, -0.054402, 0.092823, 0.058257, 0.003307, 0.005381, -0.015886, 0.041380, -0.095870, -0.007137, -0.012725, 0.026664, 0.050094, -0.000537, -0.144101, -0.084061, -0.020576, -0.034500, 0.006292, -0.028347, 0.010257, -0.013546, 0.014429, 0.061134, 0.064684, 0.112851, 0.023258, 0.008195, 0.031202, 0.004893, -0.009993, 0.018788, 0.013423, -0.007524, -0.015021, -0.017131, 0.000302, -0.009368, -0.023657, -0.022587, -0.022718, 0.040847, 0.021361, 0.001059, -0.032268, -0.056476, -0.033973, 0.007979, -0.008434, 0.012313, 0.064859, -0.034771, -0.008070, -0.000814, 0.000495, 0.050282, 0.006698, 0.059201, -0.013525, -0.036560, -0.010298, 0.022660, 0.011300, -0.004647, 0.050317, 0.064220, 0.021389, 0.037443, 0.034640, 0.031286, 0.027100, -0.067694, -0.203373, -0.221375, -0.173702, 0.013015, 0.014980, 0.015800, 0.028510, 0.022659, -0.038246, 0.017495, 0.023684, -0.023856, -0.010913, 0.002071, -0.039138, 0.024424, 0.041541, 0.039056, 0.031416, 0.062472, 0.048404, 0.056882, 0.078571, 0.031805, 0.034166, 0.067302, 0.051018, 0.025898, 0.006566, -0.004157, -0.069611, -0.120332, 0.028905, -0.011181, 0.093217, -0.006191, -0.023921, -0.021347, 0.024456, -0.005484, -0.007000, 0.018511, -0.010184, 0.006535, 0.014517, 0.010594, 0.017645, 0.039699, 0.018508, 0.017787, 0.058205, 0.062728, 0.034009, 0.032952, 0.067416, 0.057416, 0.016139, 0.017485, 0.011543, 0.002364, -0.018712, -0.057269, 0.014948, -0.020546, -0.030413, 0.001650, -0.010042, -0.004642, -0.032937, -0.020070, 0.030988, 0.006137, 0.038060, 0.065941, 0.068937, 0.008616, 0.031504, 0.048233, 0.043729, 0.060343, 0.073460, 0.039238, 0.072004, 0.037516, 0.006574, 0.031026, -0.046655, 0.015019, -0.041032, -0.060480, -0.065470, 0.023252, 0.015760, 0.000178, -0.016214, 0.004722, 0.016157, 0.003464, 0.064916, 0.064594, 0.043112, 0.042917, 0.058827, 0.034809, 0.058905, 0.020545, 0.065069, 0.045656, 0.077479, 0.082816, 0.038903, 0.041592, 0.001258, 0.008037, 0.035094, -0.182136, -0.123210, -0.029750, 0.057567, 0.004773, 0.010089, 0.054963, 0.031518, 0.008541, 0.047347, 0.025408, 0.045583, 0.067794, 0.060521, 0.078904, 0.031759, 0.070784, 0.045073, 0.078788, 0.046707, 0.012944, 0.009423, 0.044284, 0.005204, 0.016258, 0.059368, 0.049609, 0.049856, -0.043295, 0.024788, 0.009924, 0.034842, 0.008973, 0.054097, 0.022495, 0.074227, 0.035670, 0.040948, 0.034083, 0.070035, 0.085367, 0.044599, 0.079798, 0.074464, 0.098526, 0.039984, 0.040647, 0.015722, 0.046736, 0.009757, 0.057697, 0.060627, 0.019115, 0.066786, 0.055286, -0.040316, -0.023815, 0.033721, 0.017183, -0.007232, -0.021465, 0.005647, 0.059952, 0.006512, 0.057206, 0.034398, 0.047006, 0.020331, 0.055312, 0.040506, 0.030290, 0.063471, 0.037766, 0.091190, 0.043058, 0.049361, 0.043437, 0.066850, 0.004131, 0.069985, 0.025905, 0.036763, -0.054035, -0.038759, -0.032011, 0.132733, -0.025790, 0.009490, -0.014676, 0.021783, 0.048577, 0.010291, 0.058571, 0.027240, 0.057678, 0.062762, 0.046007, 0.030652, 0.023252, 0.060011, 0.016501, 0.065246, 0.039708, 0.025890, 0.054256, 0.019577, 0.068471, 0.029681, 0.006365, 0.003174, 0.005333, -0.016528, -0.046427, 0.137296, -0.011426, -0.010231, -0.004278, 0.019589, 0.029519, 0.014119, 0.055957, 0.010839, 0.020163, 0.009692, 0.061869, -0.000741, 0.060570, 0.043624, 0.060972, 0.024034, 0.030718, 0.033866, 0.024646, 0.055249, 0.049339, 0.064629, 0.059621, -0.011872, -0.181293, -0.203699, -0.218958, -0.056675, -0.041486, -0.033096, 0.037628, 0.036450, 0.066328, 0.066845, 0.020876, 0.072441, 0.022009, 0.056288, 0.032747, 0.010947, 0.008226, 0.056873, 0.086839, 0.046119, 0.012932, 0.063388, 0.015987, 0.013585, 0.019365, 0.019224, 0.019382, -0.058784, -0.365397, -0.353828, -0.156784, -0.092289, -0.039187, -0.073822, 0.037046, 0.076616, 0.085271, 0.078373, 0.038617, 0.050518, 0.065944, 0.063251, 0.037989, -0.007962, 0.026044, 0.086566, 0.071404, 0.072674, 0.037261, 0.003902, 0.032473, 0.010879, 0.020851, -0.036373, -0.020964, -0.084267, -0.108383, -0.104843, -0.048623, -0.086345, -0.041741, 0.014765, 0.061779, 0.029322, 0.071616, 0.047955, 0.048422, 0.073878, 0.014265, 0.003414, 0.038198, 0.011765, 0.069938, 0.098335, 0.027255, 0.014344, 0.015630, 0.009753, 0.038505, -0.015896, 0.026027, -0.004695, 0.003902, -0.046940, 0.004342, -0.036277, -0.103443, 0.012441, -0.091920, 0.023546, -0.005988, 0.034708, 0.014229, 0.029456, 0.004345, 0.015792, 0.033333, 0.036925, 0.009090, 0.048905, 0.057732, 0.066185, 0.041602, 0.034910, 0.023085, 0.036684, 0.007069, -0.015553, -0.012797, 0.026481, 0.018456, -0.021933, -0.020218, -0.023423, -0.075715, 0.008269, -0.119201, 0.018415, -0.004645, 0.006671, 0.022588, 0.022115, 0.060161, 0.056089, 0.001937, -0.002898, 0.049639, 0.082328, 0.043724, 0.094305, 0.077191, 0.055256, 0.023400, 0.056525, 0.023732, 0.026424, -0.005222, -0.000646, -0.027305, -0.012588, 0.033195, 0.007833, -0.189549, 0.155684, 0.048658, -0.014263, -0.049863, 0.003348, -0.034907, -0.034162, 0.041477, -0.003386, 0.001174, 0.049763, 0.063533, 0.021514, 0.040530, 0.058135, 0.047447, 0.019188, 0.017822, -0.008564, 0.023957, 0.016920, -0.030462, -0.036808, 0.039111, 0.002743, 0.002385, 0.033161, -0.066579, -0.050783, -0.036178, 0.002876, -0.005149, -0.014615, -0.053731, -0.030099, -0.013085, -0.001217, 0.035042, 0.030561, 0.052837, 0.054518, 0.053999, 0.030897, 0.034343, 0.041810, 0.019813, -0.015053, 0.014992, -0.008007, 0.029740, 0.006804, 0.052478, 0.028131, 0.049480, -0.009688, -0.029122, 0.034145, 0.007084, -0.044184, -0.023461, -0.028314, -0.048244, 0.004615, 0.027573, 0.026833, 0.046211, 0.024587, 0.038604, 0.056358, 0.090243, 0.029657, 0.089125, 0.083100, 0.037752, -0.021531, -0.003175, -0.019648, 0.023544, 0.003843, 0.011174, 0.037706, 0.031094, -0.098533, 0.174361, -0.058608, -0.003703, -0.025848, -0.005441, -0.051648, 0.009823, -0.002860, 0.000916, 0.028877, 0.017378, 0.034978, 0.014409, 0.064930, 0.044135, 0.063958, 0.093208, 0.078552, 0.074180, 0.031348, 0.021142, -0.012045, 0.014921, -0.012491, 0.047677, 0.021976, 0.036532, 0.005627, 0.066819, -0.090500, 0.083588, -0.028668, -0.006310, -0.038082, -0.001869, 0.013387, 0.000438, -0.004237, -0.006086, 0.050373, 0.067574, 0.059315, 0.051434, 0.077778, 0.030082, 0.078450, 0.038383, 0.055522, 0.017999, 0.007553, 0.053660, 0.041043, 0.053383, 0.043847, 0.050934, -0.023839, 0.060111, 0.023234, -0.035542, 0.063740, -0.018609, -0.013559, -0.000384, 0.034923, 0.036126, 0.018033, 0.013202, 0.045601, 0.046754, 0.060039, 0.056511, 0.024699, 0.080996, 0.076265, 0.060883, 0.042535, 0.038406, 0.017409, 0.035648, -0.010260, 0.056913, 0.107373, 0.007122, -0.018253, 0.016809, 0.024560, -0.021507, 0.086924, -0.029206, 0.044632, 0.044718, 0.033742, 0.016232, -0.025631, 0.006708, 0.004758, 0.012668, 0.058185, 0.034137, 0.017685, 0.043993, 0.018101, 0.025835, 0.063553, 0.023658, 0.029992, 0.018962, 0.048005, 0.067495, -0.022231, -0.179069, -0.156245, -0.015952, -0.007318, 0.013353, -0.035063, -0.073360, 0.041942, 0.049290, 0.019386, 0.006924, 0.029751, 0.028495, 0.032021, 0.021940, 0.009532, 0.032072, 0.058471, 0.017922, -0.000612, 0.038129, 0.036383, 0.029690, 0.032415, 0.028199, 0.007791, -0.013562, -0.011198, -0.109356, -0.185807, 0.028707, -0.032733, -0.024028, -0.004662, 0.024812, 0.159661, 0.030613, 0.001370, -0.008071, -0.002095, 0.052892, 0.044028, 0.049082, 0.046067, 0.054122, 0.023061, 0.001362, 0.019851, 0.033785, 0.035602, 0.037656, -0.017597, 0.014422, 0.016117, 0.056212, 0.158061, 0.009362, -0.025866, -0.026237, -0.020477, -0.019461, -0.017796, -0.004741, 0.020580, -0.004807, 0.081931, 0.006974, -0.010446, 0.028660, 0.023226, 0.015477, 0.058048, 0.035957, 0.044189, 0.050101, -0.012460, 0.019613, -0.003206, 0.004265, 0.018304, 0.032104, -0.007922, -0.108030, 0.022131, 0.014972, -0.014270, 0.024969, -0.009177, -0.005293, 0.026613, 0.020822, -0.013626, 0.024075, 0.010887, -0.011676, -0.014393, -0.004825, -0.012928, -0.006827, 0.022926, 0.015405, 0.019524, -0.020142, 0.022069, 0.025865, -0.000067, -0.009490, 0.016004, 0.007286, 0.009004, -0.023236, -0.006482, 0.011748, -0.004617, 0.026530, -0.019675, -0.002191, 0.028839, -0.012156, -0.009201, -0.138070, -0.020109, -0.079688, 0.025572, 0.074971, 0.012140, 0.049846, -0.013705, -0.081468, 0.057150, 0.055915, 0.003354, 0.064211, 0.099859, -0.064433, -0.161356, -0.113753, -0.093757, -0.054114, -0.019785, -0.022624, 0.033944, 0.019771, -0.011156, -0.014026, -0.116904, -0.160562, -0.126561, 0.019579, 0.080202, 0.083356, 0.073550, 0.140712, 0.080601, 0.100738, 0.070704, -0.012554, 0.029469, 0.029833, 0.053306, 0.008604, -0.074571, 0.059514, -0.033712, -0.100653, 0.007134, 0.111813, 0.027267, 0.026041, -0.012886, -0.003317, 0.001330, 0.026415, 0.016276, -0.121378, -0.103705, 0.003291, -0.008233, -0.004481, -0.079824, -0.011107, -0.093043, -0.155692, -0.050611, -0.087377, -0.063079, -0.056279, -0.095221, -0.008700, -0.060891, -0.006906, -0.034341, -0.012115, -0.040483, -0.150831, -0.187704, 0.027871, 0.149986, 0.018723, 0.030565, -0.078040, 0.013683, -0.016330, -0.020455, -0.011014, -0.083942, -0.070975, -0.042456, -0.008329, -0.037551, -0.035584, 0.015193, -0.010861, -0.022943, 0.022472, -0.014316, 0.010205, 0.007226, -0.065831, -0.085178, -0.027923, 0.030382, 0.032769, 0.171413, 0.169341, 0.097301, 0.005339, -0.032320, 0.005272, -0.044338, -0.053749, 0.038956, 0.073177, -0.030756, -0.019631, 0.069598, 0.028143, 0.054577, 0.026212, -0.031786, -0.028208, -0.025752, 0.009723, 0.021769, 0.024087, 0.001124, 0.004682, 0.065834, 0.033958, 0.082916, 0.062967, 0.104218, 0.009285, 0.015910, 0.127518, -0.024938, 0.019131, 0.050952, 0.036672, 0.086433, 0.041847, 0.013648, 0.021570, 0.020826, 0.059087, 0.031087, -0.008798, -0.010694, 0.009534, -0.013116, -0.014861, -0.003626, -0.036231, 0.021058, 0.012853, 0.041894, 0.028602, 0.088796, 0.093520, 0.207228, 0.067832, 0.105189, 0.027390, 0.134433, 0.055234, -0.020892, -0.049996, -0.051127, 0.026538, -0.000734, -0.024272, 0.030467, -0.030676, 0.022071, 0.038782, 0.026723, 0.004363, 0.013454, 0.009889, -0.008113, 0.022772, -0.015558, -0.000485, 0.020321, 0.031193, -0.016863, 0.084896, 0.239492, 0.231724, 0.064249, 0.113619, -0.047392, -0.021431, -0.021003, -0.017060, -0.123900, -0.015176, -0.038160, -0.012697, 0.000112, 0.047181, 0.007278, 0.014420, -0.003493, 0.004379, -0.034690, 0.012379, 0.004434, -0.020080, 0.015051, 0.010133, 0.073827, 0.090563, 0.066432, 0.113022, 0.384693, 0.400247, 0.159555, -0.049703, 0.027149, -0.007944, -0.071709, -0.057763, -0.073461, -0.072060, -0.037637, -0.066867, -0.008783, -0.002974, 0.000213, 0.030768, -0.008743, -0.008120, -0.048091, -0.070091, -0.065368, -0.047159, -0.022164, -0.056757, 0.030842, 0.087905, 0.127441, 0.205842, 0.560865, 0.730953, 0.258234, 0.123974, 0.045920, -0.036960, -0.070660, -0.014804, -0.019441, -0.127134, -0.010954, 0.001604, -0.029888, 0.002218, -0.022746, -0.009721, -0.008105, 0.035566, -0.002172, -0.057781, -0.071650, -0.126990, -0.141374, -0.211733, -0.214777, -0.199491, -0.179949, -0.136435, 0.130363, 0.485200, 0.453002, 0.064918, 0.047065, -0.104856, -0.141219, -0.069201, -0.025579, -0.090368, -0.045689, -0.016972, -0.028496, 0.010660, 0.009754, 0.025559, 0.032168, 0.078158, -0.002577, -0.049237, -0.037092, -0.037011, -0.143755, -0.202780, -0.368276, -0.549468, -0.674096, -0.707401, -0.732937, -0.127297, 0.098877, -0.004829, -0.037339, -0.140227, -0.131564, -0.081160, -0.034492, -0.031876, 0.021426, 0.005359, 0.022794, -0.005346, 0.060842, 0.080184, 0.118386, 0.042731, -0.028493, -0.069222, -0.071453, -0.087055, -0.045580, -0.056125, -0.037389, -0.180979, -0.365122, -0.588652, -0.674184, -0.200663, -0.011392, 0.066907, -0.001246, -0.086063, -0.131331, -0.047360, 0.035650, 0.045866, 0.100699, 0.056260, 0.012434, 0.051156, 0.087569, 0.050200, 0.066483, -0.016422, -0.061398, -0.050831, -0.061874, -0.051389, -0.036263, 0.004634, 0.050088, 0.019041, -0.018785, -0.228343, -0.273630, 0.019249, 0.082334, 0.111680, 0.080280, -0.035135, -0.115277, -0.005819, -0.016653, -0.003963, 0.028445, 0.004221, 0.010528, 0.041570, 0.071687, -0.043112, -0.015879, -0.044841, -0.012044, -0.038882, -0.016124, -0.055328, -0.016069, -0.003187, 0.012771, 0.002570, 0.061523, 0.014624, -0.033355, 0.117690, 0.109790, -0.027848, 0.057271, -0.013525, -0.040691, 0.022315, -0.052481, -0.140858, -0.121710, -0.091088, -0.029403, 0.021731, 0.022896, -0.013642, 0.036469, -0.034316, -0.037844, -0.062270, -0.004651, -0.057263, -0.039302, -0.022300, 0.036233, -0.013351, 0.003796, 0.024508, 0.039914, 0.095325, 0.138455, 0.086584, 0.006923, -0.078855, 0.076941, 0.083726, -0.073918, -0.109712, -0.170120, -0.235868, -0.158375, -0.051946, -0.049549, 0.017033, -0.021686, -0.028396, -0.071125, -0.055664, -0.045450, -0.019377, -0.011084, 0.037451, 0.071576, 0.039401, 0.059615, 0.008768, 0.085901, 0.180606, 0.039431, 0.026167, 0.008318, -0.002773, 0.054644, 0.246415, 0.037398, -0.075595, -0.084380, -0.167642, -0.214956, -0.243822, -0.168844, -0.178287, -0.188417, -0.121382, -0.122170, -0.053124, -0.013364, -0.012999, 0.040457, 0.036736, 0.040408, 0.089334, 0.053031, 0.038245, 0.031835, -0.019373, 0.025326, 0.058320, -0.066541, 0.020672, 0.048115, 0.238934, 0.117312, -0.031229, 0.044855, -0.027945, -0.110699, -0.206852, -0.238325, -0.266258, -0.189097, -0.078462, -0.001609, 0.014584, 0.005484, 0.021090, -0.019890, -0.017814, 0.024709, 0.056661, 0.073317, 0.102524, 0.037119, -0.035567, -0.043065, -0.029409, 0.041025, -0.068827, 0.056046, 0.232026, 0.059931, 0.007440, 0.055661, 0.047292, 0.041597, -0.022236, -0.055091, -0.048010, -0.060434, -0.010756, -0.010166, 0.035140, 0.028818, -0.010151, 0.002805, -0.037758, -0.039333, 0.047052, -0.033290, 0.019446, 0.015662, -0.052670, -0.084117, -0.136629, 0.028482, -0.035359, 0.024274, 0.222166, 0.092315, 0.052661, 0.064092, 0.009722, 0.056152, 0.048741, 0.092645, 0.113561, 0.011217, 0.023121, 0.004159, -0.021230, 0.027509, 0.010470, 0.018820, 0.034632, -0.009120, 0.005248, 0.015918, 0.071277, 0.036444, -0.044941, -0.066702, 0.084495, -0.032306, -0.023947, -0.082812, 0.123626, 0.074408, 0.035754, 0.024808, 0.027168, 0.037911, 0.017807, 0.024293, 0.056600, 0.047550, 0.038724, 0.031132, 0.038903, 0.012196, 0.041681, 0.041651, 0.011156, 0.026982, 0.060882, 0.036084, 0.132670, -0.104574, -0.157497, 0.020491, -0.064509, -0.053148, -0.079371, -0.032574, 0.000552, 0.060316, 0.070363, -0.035295, -0.025353, -0.002135, 0.073044, 0.057970, 0.079455, 0.069478, 0.053732, 0.054337, 0.048414, 0.030429, 0.027976, 0.004411, 0.061471, 0.038683, 0.031548, 0.077154, 0.074510, -0.139578, -0.146770, 0.014785, -0.084497, 0.007486, -0.024126, 0.017341, 0.071642, 0.075356, 0.059100, 0.030999, -0.037334, -0.031168, 0.036539, 0.075457, 0.035852, 0.054703, 0.014444, 0.040728, 0.007774, -0.018452, -0.035651, -0.037485, -0.033021, -0.038834, 0.005540, 0.045888, 0.042634, -0.127311, 0.048758, 0.124115, -0.007367, -0.023008, 0.028987, -0.060533, 0.020894, 0.050129, 0.071601, 0.024618, 0.017178, 0.018534, 0.032290, 0.022866, 0.047823, 0.026810, 0.084364, 0.057467, 0.070041, -0.016606, 0.009829, 0.014983, -0.016126, -0.070274, -0.053298, 0.074524, -0.014268, 0.037856, -0.052823, -0.029051, -0.012487, -0.014310, -0.033899, 0.064326, -0.029010, -0.024587, 0.019213, 0.020619, 0.036199, -0.078913, -0.048578, 0.004193, 0.008538, 0.007778, 0.033220, 0.033820, 0.024528, 0.029962, 0.007364, -0.008149, 0.032996, -0.041885, -0.061475, -0.042393, -0.028542, 0.059336, 0.027298, 0.069670, -0.000844, 0.017525, 0.021780, -0.024428, 0.026691, 0.115468, 0.088153, 0.064689, -0.060508, -0.061682, -0.042027, -0.012539, -0.061448, 0.023180, -0.050601, -0.026210, 0.001198, -0.009274, -0.011963, -0.045549, -0.039125, 0.003478, 0.025165, -0.047380, 0.045346, 0.043722, 0.147248, -0.013264, -0.012502, -0.021921, -0.021777, -0.018470, 0.015232, 0.021415, -0.003897, 0.096241, 0.087888, 0.049632, 0.100224, 0.126805, 0.129444, 0.103414, 0.027770, 0.055286, 0.037912, -0.043931, -0.037441, -0.042367, -0.013299, -0.017131, -0.048414, -0.078782, -0.049687, -0.022161, 0.021409, -0.015205, -0.007871, -0.005406, -0.023100, -0.003000, 0.026188, -0.016603, -0.004161, -0.003701, 0.019072, -0.025067, -0.005852, -0.006105, 0.021910, 0.003386, -0.000938, 0.024963, 0.017857, 0.010427, 0.025263, 0.006312, 0.002020, -0.032665, 0.020175, 0.024292, 0.003841, -0.019296, 0.020956, -0.015867, -0.013375, -0.006080, -0.035518, 0.019611, -0.005495, 0.101490, 0.097295, 0.027862, 0.002090, 0.132041, 0.009563, -0.061051, -0.191172, -0.182307, -0.189425, -0.065292, -0.182908, -0.237469, -0.153570, -0.014062, 0.001083, 0.055803, -0.175189, -0.103757, 0.001854, -0.012264, -0.015662, 0.013233, -0.030008, 0.006517, 0.015850, 0.057899, 0.103202, 0.015057, -0.013176, 0.050879, -0.006710, -0.026644, -0.025214, -0.079124, -0.124933, -0.142365, -0.090913, -0.058337, -0.073470, -0.214552, -0.122577, -0.038487, -0.028638, -0.059291, -0.061464, -0.062651, -0.032432, 0.227282, 0.116533, 0.014778, -0.010847, 0.003648, -0.020580, -0.005632, 0.123354, 0.077604, 0.000530, -0.067570, -0.035350, -0.091782, -0.066788, -0.001968, -0.057016, 0.011002, -0.032145, -0.077352, -0.052424, -0.002919, -0.088952, -0.027487, -0.072974, -0.135052, -0.112754, -0.051371, -0.043858, 0.025608, -0.000318, 0.104417, 0.028654, -0.013741, -0.073671, -0.024126, 0.126377, 0.093460, -0.054303, 0.012840, -0.083394, -0.160861, -0.254415, -0.233816, -0.237943, -0.276115, -0.271802, -0.299162, -0.288164, -0.420200, -0.310573, -0.199977, -0.330091, -0.169729, -0.118871, -0.111073, -0.050306, -0.056467, -0.071789, -0.078578, 0.051421, -0.012502, 0.033157, -0.032093, 0.085360, -0.073689, -0.022241, -0.054492, -0.012165, -0.004453, -0.120696, -0.090913, -0.047799, -0.014347, -0.019437, -0.044837, -0.088962, -0.153979, -0.038963, -0.006368, -0.007751, -0.127541, -0.204537, -0.128461, -0.243411, -0.127709, -0.143963, -0.097970, 0.011012, -0.018751, -0.042621, -0.005628, 0.154970, 0.118112, -0.035753, 0.022997, -0.042163, 0.025200, -0.013535, 0.074590, 0.081884, 0.066481, 0.067859, 0.118873, 0.123985, 0.169896, 0.120982, 0.094101, 0.012498, 0.018787, 0.069010, -0.156814, -0.254680, -0.224923, -0.011835, -0.154030, -0.062302, -0.125946, -0.100692, 0.065621, 0.087325, -0.018448, -0.008943, 0.014604, -0.032967, 0.029586, 0.046931, 0.084226, 0.065466, 0.130219, 0.081507, 0.158927, 0.179483, 0.213333, 0.083934, 0.029868, 0.015951, 0.032461, 0.014185, -0.023312, -0.172712, -0.299637, -0.119618, -0.139583, -0.072682, -0.086875, 0.187923, 0.052686, 0.012192, 0.017619, -0.012470, -0.021707, 0.032004, 0.074407, -0.020065, -0.002275, 0.060709, 0.078020, 0.073294, 0.118967, 0.073424, 0.056563, 0.054214, 0.001465, 0.019765, -0.019182, -0.081017, -0.042614, -0.077489, -0.265608, -0.282734, -0.115828, -0.009308, 0.097839, 0.187393, 0.051318, 0.042412, -0.015239, 0.026729, 0.017975, -0.018739, 0.013596, 0.033835, 0.089623, 0.075858, 0.131644, 0.099649, 0.174279, 0.146569, 0.032325, 0.038543, 0.057234, 0.041121, -0.016244, -0.043519, -0.071685, -0.160361, -0.136484, -0.282470, -0.092570, -0.024330, 0.065047, 0.053288, 0.160790, 0.047882, -0.102193, 0.005245, 0.065008, 0.000810, 0.087977, 0.074251, 0.082061, 0.131538, 0.055175, 0.114257, 0.142927, 0.040724, 0.060042, 0.024537, 0.071747, 0.034409, 0.118512, 0.060833, 0.049298, -0.069369, -0.170160, -0.168147, -0.225633, -0.098987, 0.031780, 0.083197, 0.261207, 0.006227, 0.040943, 0.120527, 0.162483, 0.078181, 0.059983, 0.061349, 0.030949, 0.079000, 0.043682, 0.109024, 0.049526, 0.076643, 0.079393, 0.125855, 0.142521, 0.063787, 0.180538, 0.175701, 0.071160, 0.002543, -0.106455, -0.166655, -0.321202, -0.082444, -0.029255, 0.114490, 0.244538, 0.130854, 0.203739, 0.141686, 0.099164, 0.123854, 0.051095, -0.003637, -0.025700, -0.080686, -0.215126, -0.179472, -0.011832, 0.103071, 0.110050, 0.161804, 0.144382, 0.105368, 0.109069, 0.053177, -0.009024, 0.044399, -0.294022, -0.177471, -0.235337, -0.070299, -0.101225, 0.052247, 0.200431, 0.194029, 0.224324, 0.051056, 0.032669, 0.020385, -0.030073, -0.037183, -0.077944, -0.058459, -0.206123, -0.076910, 0.028829, 0.008096, 0.090103, 0.071447, 0.035198, 0.051418, 0.062556, -0.025979, -0.033684, -0.251339, -0.321575, -0.067934, -0.087646, -0.025922, -0.107926, 0.049946, 0.202156, 0.166493, 0.093529, -0.017801, -0.029883, -0.040139, -0.041994, -0.068000, -0.093248, -0.095942, -0.112700, -0.095668, -0.080546, 0.045800, 0.062882, 0.020689, 0.058144, -0.008833, 0.043897, -0.021716, -0.057585, -0.165540, -0.213336, 0.051418, -0.044880, -0.001942, -0.063013, 0.006653, -0.080153, -0.145874, -0.039277, -0.069129, -0.042069, -0.039060, -0.104805, -0.090107, -0.032129, -0.029612, -0.065914, -0.122434, -0.126172, 0.037962, 0.043077, 0.082435, 0.077214, 0.003248, 0.013593, -0.027399, -0.053768, -0.045018, 0.019953, -0.036904, -0.127265, 0.049346, 0.057540, -0.101318, -0.134224, -0.117681, 0.027754, 0.008968, -0.057035, -0.046936, -0.015345, -0.095190, -0.024950, -0.022482, -0.042665, -0.140097, -0.142669, -0.031856, 0.069594, 0.056345, 0.021137, -0.006355, 0.013391, -0.009735, -0.035454, -0.087963, -0.182517, -0.128566, 0.027348, -0.105881, -0.032766, -0.024083, -0.266906, -0.057052, -0.008943, 0.005505, 0.001584, -0.040182, -0.022849, -0.007258, -0.052634, -0.025411, 0.011701, -0.059377, -0.123995, -0.002232, -0.037961, 0.060701, -0.030404, 0.007044, 0.026130, 0.004470, -0.109365, -0.147467, -0.211838, 0.069663, -0.032855, -0.085226, 0.185381, 0.133653, -0.051029, -0.106041, -0.020841, -0.088590, -0.045947, -0.043028, -0.057502, 0.021315, 0.012788, -0.002082, -0.071553, -0.046220, -0.003538, -0.022207, -0.028624, -0.009354, -0.017768, 0.017469, -0.029343, -0.118989, -0.123236, -0.245850, -0.380775, 0.016984, -0.040620, -0.006191, 0.015865, 0.146842, 0.045391, -0.025133, -0.055945, -0.121366, -0.130260, -0.062951, -0.093252, -0.124524, -0.079627, -0.029748, 0.004808, -0.045542, -0.080454, -0.116119, -0.079589, -0.071952, -0.123306, -0.087411, -0.111760, -0.194264, -0.116300, -0.069112, -0.212493, -0.048528, -0.133616, -0.071458, -0.004143, -0.060286, -0.144283, -0.133100, -0.177558, -0.277763, -0.271613, -0.229106, -0.237265, -0.248760, -0.197229, -0.136092, -0.048875, -0.049434, -0.050668, -0.115032, -0.091680, -0.105034, -0.150883, -0.119996, -0.141314, -0.190280, -0.085698, -0.086067, 0.165712, 0.079130, -0.116980, 0.119003, 0.019206, 0.010353, -0.065155, -0.183868, -0.195956, -0.205017, -0.164920, -0.210605, -0.115183, -0.138307, -0.180991, -0.111911, -0.058096, -0.102623, -0.079792, -0.124468, -0.094979, -0.168323, -0.162876, -0.156009, -0.086326, -0.141587, -0.091148, -0.065711, 0.104294, 0.078080, -0.110972, 0.026740, 0.026428, -0.011500, -0.219955, -0.224274, -0.217320, -0.222659, -0.215543, -0.089363, 0.023396, -0.018038, -0.086332, -0.119919, -0.077217, -0.118270, -0.092203, -0.066383, -0.075570, -0.121268, -0.109335, -0.121781, -0.105783, -0.150605, -0.024367, 0.011356, 0.070573, -0.081488, -0.129711, 0.081770, -0.008599, -0.010467, -0.207782, -0.342024, -0.040341, 0.007163, -0.100232, -0.067673, -0.073137, -0.155027, -0.062097, -0.113839, -0.136293, -0.135611, -0.111982, -0.147543, -0.104529, -0.050630, -0.095067, -0.085030, -0.063639, -0.003615, 0.025338, -0.012922, 0.174762, -0.152444, -0.164485, -0.027551, 0.002928, 0.034790, 0.028959, -0.111915, 0.152506, 0.267126, 0.079110, 0.064782, 0.032011, -0.031199, -0.010530, -0.090340, -0.043362, -0.074885, -0.155521, -0.047147, -0.056087, 0.029306, -0.063895, -0.040608, 0.043492, 0.074128, 0.045753, 0.081697, 0.065885, -0.154667, -0.054390, 0.019104, -0.016602, 0.022913, 0.179186, 0.055905, 0.335880, 0.492919, 0.363390, 0.216142, 0.173587, 0.093182, 0.046256, 0.019608, 0.087143, 0.022526, 0.000096, -0.006972, 0.065344, 0.030655, 0.062865, 0.081174, 0.115754, 0.096730, 0.058151, 0.096121, 0.085052, 0.023977, -0.112449, -0.027305, 0.024076, 0.029514, 0.024711, 0.025231, 0.125952, 0.246702, 0.375949, 0.369786, 0.367267, 0.446791, 0.298689, 0.351907, 0.267906, 0.327972, 0.423228, 0.266142, 0.241946, 0.244487, 0.318087, 0.335717, 0.306742, 0.247826, 0.108697, 0.041238, 0.138399, -0.122490, 0.018444, -0.011612, 0.027387, -0.013820, -0.001852, 0.013768, -0.009757, 0.024378, 0.155222, 0.174055, 0.175547, 0.093787, 0.184772, 0.004191, 0.113019, 0.187906, 0.322797, 0.232421, 0.167720, 0.175549, 0.227588, 0.106061, 0.065254, 0.184092, 0.148055, 0.128837, -0.004332, -0.027799, 0.021809, -0.007935, 0.026936, -0.004545, 0.026372, 0.004757, 0.012837, -0.002744, 0.018155, 0.019996, 0.018815, 0.018678, -0.023668, 0.009113, 0.056228, 0.031070, 0.058497, 0.045921, -0.026173, 0.031437, 0.014633, 0.033086, -0.003695, 0.010380, -0.035235, -0.014080, 0.001809, 0.031108, -0.007800, -0.032402, -0.024296, 0.019544, 0.026017, -0.014654, 0.060091, 0.033524, -0.115602, -0.073092, -0.161750, -0.161845, -0.112246, -0.190420, -0.257256, -0.018847, -0.242474, -0.203017, -0.036171, -0.143871, -0.095042, -0.075846, -0.210834, -0.111627, -0.169965, -0.194343, 0.016201, 0.033200, 0.007628, -0.005095, -0.006180, -0.002428, 0.025232, -0.042499, 0.074324, -0.033786, -0.041664, -0.200816, -0.148069, -0.074429, -0.120696, -0.048488, -0.113651, -0.092828, -0.138961, -0.044803, -0.164443, -0.248707, -0.145620, -0.212084, -0.188422, 0.035465, -0.133927, -0.098835, 0.104860, 0.116011, 0.027191, -0.011911, 0.020432, 0.021591, 0.014820, -0.044243, -0.124249, -0.135414, 0.034335, 0.137194, 0.203019, 0.201188, 0.187307, 0.110760, -0.020152, 0.091422, -0.088450, -0.066255, -0.110905, -0.134701, -0.176535, -0.133901, -0.113342, -0.115924, -0.206394, -0.172753, 0.092766, 0.290352, 0.015669, -0.031101, -0.025268, -0.015038, 0.007099, -0.015988, -0.142004, -0.102313, 0.028073, -0.001180, 0.079522, 0.118067, 0.045143, 0.040665, 0.025692, 0.002977, -0.002607, -0.070859, 0.039330, -0.013187, -0.066349, -0.059770, -0.042803, -0.183277, -0.229954, -0.283191, -0.169444, -0.079911, 0.032064, 0.036851, -0.004663, -0.010565, 0.047650, -0.044564, -0.023553, -0.050139, 0.020915, 0.077239, 0.023610, 0.064401, 0.153270, 0.143146, 0.067670, 0.124356, 0.109113, 0.129477, 0.121512, 0.076133, 0.061574, -0.086982, -0.018188, -0.030294, 0.010591, -0.217207, -0.129311, 0.071915, -0.117662, -0.009099, 0.029572, 0.011087, -0.119267, -0.124076, -0.043623, -0.006508, 0.077376, -0.035472, -0.056845, -0.050592, -0.012357, -0.013840, 0.003923, 0.012969, 0.046008, 0.050319, 0.043733, 0.014071, 0.083873, -0.046045, -0.003318, -0.028845, 0.029037, -0.160065, -0.378297, -0.256107, -0.297223, 0.012761, -0.024589, -0.008740, 0.059272, -0.221126, 0.044662, 0.021349, -0.075941, -0.017441, -0.038165, 0.006056, -0.012647, 0.020860, -0.027590, 0.046061, 0.010657, 0.002967, -0.061906, -0.078749, -0.073498, -0.073865, -0.070691, 0.034248, 0.090854, -0.045335, -0.576418, -0.355241, -0.310630, -0.018365, 0.015591, 0.198289, -0.099312, -0.329638, 0.063794, 0.020857, -0.051516, 0.044308, 0.077822, 0.097666, 0.092657, 0.033560, 0.080356, 0.029377, 0.070090, 0.082147, -0.013176, -0.065013, -0.024658, -0.028072, -0.058958, -0.036977, 0.035508, -0.070350, -0.610037, -0.261969, -0.287963, -0.088267, -0.046662, -0.025048, -0.120579, -0.245002, 0.131007, 0.124412, 0.006185, 0.027292, 0.084750, 0.159259, 0.091157, 0.107601, 0.088689, 0.099128, 0.016717, 0.001657, 0.010873, -0.039917, 0.040409, 0.023252, -0.028489, -0.042523, -0.033328, -0.022294, -0.487018, -0.332661, -0.181469, -0.062106, -0.086857, -0.017446, -0.119953, -0.140264, -0.088828, -0.022242, -0.001272, -0.156260, -0.092900, -0.007175, -0.025337, -0.108397, -0.188371, -0.341093, -0.183946, -0.107487, -0.039968, 0.015043, 0.015474, -0.028255, -0.029854, -0.078156, -0.196353, -0.179626, -0.237400, -0.117433, -0.384241, -0.073946, -0.077372, -0.028384, -0.078830, -0.160307, -0.285929, -0.281950, -0.324717, -0.474197, -0.439402, -0.400173, -0.446092, -0.499928, -0.397502, -0.426169, -0.293908, -0.275801, -0.049262, -0.089595, -0.019902, 0.012861, 0.014446, -0.102106, -0.124224, -0.131169, -0.031962, 0.077550, -0.148704, -0.176664, 0.007033, -0.012421, -0.039700, -0.245900, -0.384495, -0.429638, -0.641424, -0.762233, -0.659755, -0.578930, -0.504882, -0.408459, -0.284239, -0.252163, -0.307108, -0.265718, -0.165471, -0.114028, -0.091224, 0.065426, -0.009884, -0.020671, -0.093162, -0.186850, 0.094928, 0.168233, 0.157738, -0.149914, 0.041867, -0.018116, 0.033469, -0.170224, -0.247506, -0.401965, -0.502839, -0.408556, -0.287776, -0.188734, -0.148204, -0.032587, -0.033687, -0.001032, -0.101661, -0.131614, -0.133896, -0.165849, -0.084689, -0.080720, -0.053322, 0.024733, -0.126902, -0.204699, -0.030048, 0.126730, 0.349881, 0.037713, 0.045969, -0.067935, -0.038426, -0.150431, -0.208944, -0.271812, -0.145770, 0.011411, 0.070405, 0.051695, 0.060026, 0.070221, 0.014710, -0.003844, 0.040299, -0.078848, -0.014427, -0.076204, -0.030144, -0.046443, -0.131796, -0.124291, -0.203352, -0.147264, -0.034545, 0.175621, 0.585310, 0.146639, 0.013923, -0.053681, -0.213457, -0.133672, -0.024483, 0.063598, 0.096316, 0.089499, 0.046504, 0.062972, 0.146073, 0.046665, -0.014632, 0.026587, -0.028656, -0.048849, -0.004437, -0.024708, -0.115584, -0.108713, -0.064897, -0.124009, -0.138899, -0.132811, 0.038402, 0.116076, 0.575175, 0.207557, -0.015894, -0.091171, -0.269251, -0.076099, 0.064922, 0.133493, 0.228937, 0.029266, 0.116333, 0.070696, 0.084813, 0.046394, 0.111513, 0.098122, -0.052136, 0.013001, 0.031233, -0.002388, -0.054951, -0.085392, -0.028808, 0.089949, 0.028199, 0.042670, -0.003428, 0.198359, 0.506520, 0.196186, -0.002565, -0.006517, -0.195483, -0.065169, 0.142121, 0.192939, 0.143448, 0.071166, 0.087826, 0.097128, 0.075677, 0.085934, 0.119033, 0.121178, 0.044200, 0.036497, 0.008110, 0.045766, 0.003112, -0.105941, -0.044485, -0.088569, 0.017974, 0.088469, 0.126832, 0.255040, 0.314096, 0.186918, 0.079041, -0.052571, -0.189703, -0.159293, 0.096543, 0.116762, 0.049691, 0.161313, 0.152036, 0.084016, 0.066563, 0.057314, 0.172829, 0.092469, 0.109851, 0.043016, 0.014474, 0.034934, -0.003941, -0.019602, 0.000177, 0.059444, 0.047700, 0.199270, 0.169808, 0.294251, 0.284587, 0.210480, -0.092858, -0.018021, -0.160329, -0.108659, -0.027653, -0.015708, 0.006526, 0.173779, 0.058378, 0.071585, 0.080246, 0.114708, 0.113438, 0.043925, -0.002027, 0.024313, 0.047712, 0.021923, 0.037688, 0.082040, 0.078728, 0.085111, 0.066469, 0.066654, 0.260257, 0.375795, 0.397849, -0.137044, 0.023566, -0.031206, -0.052976, -0.046296, 0.093714, 0.105620, 0.084827, 0.150996, 0.050589, 0.069594, 0.089976, 0.110106, 0.023625, 0.032011, -0.015446, 0.009645, 0.035046, -0.032562, 0.045532, 0.101002, 0.025425, 0.003659, 0.104716, 0.189275, 0.385311, 0.306219, 0.304654, -0.115893, 0.002594, 0.014934, -0.108153, 0.058798, 0.103634, 0.147022, 0.067704, 0.044009, 0.037562, 0.042047, 0.026376, 0.100423, -0.012803, -0.050709, -0.059272, -0.041389, -0.016109, 0.045767, 0.023410, 0.085116, 0.027906, 0.070155, 0.057040, 0.251300, 0.281675, 0.267116, 0.236074, -0.074677, 0.027509, -0.004993, -0.098554, 0.163668, 0.194777, 0.069852, 0.013809, 0.044447, 0.083112, 0.049105, 0.006502, 0.067738, 0.056301, -0.013900, -0.035500, -0.049116, -0.015935, 0.018154, 0.093905, 0.119372, 0.138210, 0.153932, 0.084042, 0.067482, 0.099382, 0.018967, -0.059627, -0.012544, -0.030875, -0.005772, -0.181726, 0.023755, -0.078040, -0.036013, -0.057467, 0.005108, -0.066098, -0.108097, -0.062801, -0.031818, -0.049723, -0.069513, -0.047825, -0.099711, -0.132388, -0.097214, 0.040306, 0.068585, 0.030414, 0.200459, 0.137159, 0.157297, 0.077864, 0.023324, -0.103164, -0.031256, -0.021297, 0.012298, 0.098896, -0.315611, -0.209388, -0.212446, -0.322519, -0.138887, -0.018212, -0.120925, -0.170677, -0.046267, -0.107921, -0.077540, 0.038535, -0.086024, -0.085494, -0.121084, -0.039842, -0.225009, -0.010337, 0.074967, 0.046502, -0.057434, 0.152959, 0.137631, -0.048412, -0.025301, -0.006605, -0.035491, 0.009464, 0.100752, -0.063371, -0.329007, -0.300436, -0.301172, -0.396202, -0.528521, -0.392238, -0.501366, -0.389558, -0.270753, -0.348744, -0.359917, -0.139310, -0.332229, -0.374529, -0.370694, -0.338681, -0.263040, -0.276065, -0.195967, -0.134883, 0.037136, -0.036962, 0.003227, 0.023971, 0.021024, 0.027970, 0.055714, -0.088609, -0.083392, -0.143519, -0.152240, -0.182053, -0.298770, -0.230897, -0.349505, -0.218949, -0.144830, -0.154811, -0.194969, -0.240114, -0.118850, -0.130488, -0.163421, -0.035930, -0.165335, -0.227500, -0.097522, 0.036682, -0.050306, 0.019670, -0.011158, -0.035663, 0.025577, 0.031831, 0.012411, 0.013692, -0.066249, -0.142997, -0.128471, -0.066016, -0.228788, -0.218338, -0.179636, -0.095219, -0.171087, -0.179744, -0.129449, -0.145858, -0.134307, -0.035592, -0.012055, -0.005241, -0.112052, -0.165083, 0.012758, 0.028674, -0.015223, 0.017460, -0.013901, 0.026130, 0.019350, 0.021768, 0.002983, -0.027898, 0.035406, 0.013675, -0.005421, 0.013699, 0.009782, 0.019680, 0.029224, -0.010809, 0.013097, 0.085363, 0.108992, -0.012494, 0.023283, -0.018238, 0.004930, -0.018423, -0.022486, 0.017467, -0.033474, -0.026058, 0.025991, 0.031382, 0.001034, 0.027346, -0.002909, 0.032503, -0.016775, 0.005468, 0.017050, -0.038144, -0.008856, -0.100496, -0.025343, 0.077890, -0.042378, -0.011067, 0.010450, -0.043699, -0.017588, -0.006696, -0.021393, 0.047484, -0.008639, 0.004831, -0.079986, -0.186364, -0.210424, 0.029694, -0.014189, -0.003982, 0.022362, -0.022131, 0.028156, 0.019229, 0.077512, 0.008532, 0.016178, 0.003490, -0.029162, -0.016611, 0.015277, 0.028259, -0.016946, -0.020827, -0.032224, -0.032590, -0.019695, -0.067997, -0.080205, -0.023160, 0.018400, -0.040629, -0.083116, -0.048706, -0.143222, -0.041472, 0.059199, 0.007210, -0.024446, -0.028801, 0.021967, -0.139942, -0.008036, -0.027577, -0.091199, 0.007653, -0.007818, 0.010612, 0.169237, -0.042814, -0.099101, -0.130056, -0.090338, -0.081628, -0.099481, -0.125617, -0.068455, -0.040721, -0.064867, -0.053156, -0.006556, -0.064466, -0.153678, -0.093509, -0.018451, 0.097496, 0.031025, -0.021721, 0.011277, -0.118493, -0.082148, -0.055449, 0.001428, -0.064161, -0.062194, 0.013335, -0.053421, -0.221312, -0.190563, -0.055025, -0.049192, 0.068912, 0.009802, -0.005728, -0.099693, -0.127932, -0.126178, -0.061257, -0.031844, -0.059732, -0.208096, -0.169756, 0.043222, 0.078604, 0.107841, -0.006576, 0.010807, -0.144216, -0.030775, -0.035654, -0.060417, -0.062651, -0.054476, -0.137107, -0.102623, -0.066997, -0.063641, -0.058073, -0.019464, 0.022420, -0.007501, 0.104384, 0.047457, 0.057290, 0.025956, -0.004986, 0.027881, -0.107478, -0.191360, -0.211509, -0.022140, 0.041179, 0.118188, -0.006773, -0.096699, -0.110662, 0.007246, 0.081727, -0.068627, 0.012677, -0.058078, -0.059218, -0.062833, -0.063688, -0.017503, -0.025842, 0.009606, 0.041082, 0.033679, 0.014611, 0.000636, -0.040079, 0.058985, 0.041234, 0.053486, 0.007183, -0.027992, -0.068935, 0.007116, -0.119693, -0.047529, -0.074799, 0.102588, 0.108097, 0.046558, 0.098447, -0.069080, 0.035323, 0.014339, -0.068733, -0.023056, 0.072029, 0.009983, 0.023465, 0.024002, -0.011505, 0.001410, -0.024073, -0.040846, -0.056343, -0.028268, 0.006532, 0.000908, -0.015613, -0.020554, -0.019275, -0.039677, -0.081681, -0.052294, 0.052072, 0.179052, 0.013118, -0.163262, -0.010557, -0.079248, 0.033380, 0.016470, -0.039319, 0.057795, 0.008716, 0.028065, -0.023425, -0.013734, -0.048197, -0.009750, 0.011413, -0.050121, -0.053868, -0.006619, -0.004970, -0.013448, 0.084620, 0.016674, 0.035732, 0.040938, -0.089280, 0.007795, 0.061548, -0.036303, -0.003171, -0.127365, -0.123936, -0.147968, -0.031534, -0.011211, 0.050804, 0.088443, 0.049614, 0.063787, -0.011729, -0.042826, -0.120522, -0.119619, -0.117582, -0.091157, -0.016597, -0.010964, 0.038060, 0.047082, 0.113951, 0.049444, 0.001155, -0.087953, 0.016826, 0.101559, 0.040439, -0.007595, 0.015807, -0.136319, -0.086402, -0.137125, -0.094085, 0.084370, 0.076354, 0.125559, 0.055217, 0.135066, 0.090526, -0.036391, -0.085739, -0.198674, -0.121653, -0.034819, -0.046626, 0.011722, 0.068244, 0.083613, 0.105604, 0.039078, -0.067414, -0.139647, 0.000130, 0.154455, 0.081912, 0.087722, 0.037657, -0.156971, -0.078695, -0.033675, -0.070661, 0.080695, 0.079897, 0.130189, 0.106004, 0.106246, 0.145471, 0.051122, 0.001142, -0.110501, -0.099221, -0.039490, 0.002817, 0.057151, 0.054712, 0.056662, 0.092465, 0.091805, 0.043547, -0.062089, 0.065120, -0.031904, 0.102973, 0.009449, 0.062747, -0.010714, 0.116555, 0.053830, -0.003396, 0.045013, -0.052683, 0.004614, 0.038790, -0.010922, 0.008383, 0.058806, 0.080391, -0.038600, -0.020119, 0.082726, 0.018313, 0.089159, 0.161638, 0.120614, 0.200233, 0.254711, 0.176313, 0.250957, 0.466706, 0.074267, 0.085698, -0.015252, -0.004490, 0.008582, 0.142100, 0.000114, -0.150636, -0.149826, -0.028096, -0.048660, -0.083928, -0.070805, 0.018208, 0.025417, 0.033551, 0.024635, 0.045317, 0.037682, 0.018386, 0.033058, 0.099824, 0.050532, 0.137091, 0.155492, 0.063289, 0.089520, 0.485901, 0.155187, -0.051720, -0.007460, 0.029868, 0.055853, 0.049929, -0.042531, -0.156288, -0.225061, -0.211379, -0.179777, -0.153901, -0.044943, 0.000381, 0.091808, 0.052096, 0.024276, -0.002691, -0.006801, -0.127072, -0.141169, -0.088890, -0.059292, -0.073583, -0.020287, -0.077855, -0.032778, 0.291848, 0.174053, -0.103707, -0.008697, 0.033689, 0.040207, 0.028198, -0.094389, -0.207096, -0.188557, -0.260198, -0.201946, -0.101041, 0.013759, 0.084606, 0.068654, 0.042807, 0.001183, -0.042079, -0.110208, -0.158300, -0.250023, -0.192176, -0.164244, -0.214677, -0.081230, -0.056299, 0.078829, 0.495710, 0.264384, -0.066427, -0.089420, -0.031817, 0.057566, -0.018132, -0.133719, -0.202089, -0.120129, -0.069405, -0.034722, -0.001474, 0.065561, 0.118017, 0.044907, 0.008348, 0.007968, -0.054920, -0.099167, -0.163376, -0.240493, -0.296989, -0.215494, -0.126747, -0.117907, 0.034681, 0.133791, 0.209907, 0.210853, -0.023483, -0.024014, 0.098837, 0.029219, -0.110963, -0.269862, -0.188284, -0.000812, 0.050888, 0.097977, 0.043967, 0.111716, 0.130348, 0.003447, -0.020262, -0.005208, -0.040513, -0.093783, -0.073057, -0.101391, -0.186008, -0.229747, -0.173522, -0.091036, -0.046078, 0.042885, 0.122293, 0.162926, 0.126730, -0.010359, 0.011178, -0.080166, -0.139017, -0.257997, -0.136101, 0.021767, 0.080035, 0.140880, 0.101622, 0.085604, 0.062370, -0.077182, -0.011910, -0.000627, -0.016981, 0.046093, -0.056526, 0.015893, -0.030095, -0.235022, -0.178469, -0.109893, -0.054112, 0.032043, 0.098513, -0.034851, -0.006707, 0.180168, 0.018283, -0.137897, -0.209961, -0.134869, -0.140494, 0.017712, 0.045049, 0.091011, 0.042535, 0.084700, -0.028486, -0.072336, -0.034904, 0.005025, 0.027832, 0.008605, 0.046617, -0.026718, 0.049883, -0.180936, -0.195029, -0.116422, -0.109578, 0.004639, 0.080311, -0.126705, 0.008682, -0.054303, 0.000693, -0.161988, -0.167514, -0.026034, -0.029982, 0.011162, 0.030464, 0.011231, 0.038443, -0.018552, -0.071935, -0.081159, -0.074158, -0.028245, 0.001494, -0.025283, -0.037320, -0.059643, -0.041555, -0.219811, -0.171433, -0.115523, -0.052607, 0.027784, 0.039800, -0.065376, -0.015546, 0.036080, -0.038199, -0.133863, -0.219468, -0.062290, -0.000217, 0.027854, -0.026246, 0.009131, -0.055263, -0.025502, 0.013998, -0.008584, -0.124230, -0.076161, -0.031562, -0.059124, -0.017477, -0.056466, -0.115224, -0.191770, -0.221436, -0.132084, -0.011833, 0.053347, 0.200516, -0.094134, -0.008921, -0.027748, -0.001786, -0.060961, -0.221407, -0.096435, -0.046764, -0.037876, -0.061124, -0.061626, -0.031607, 0.081907, 0.138480, 0.069737, -0.033654, -0.056803, -0.058761, 0.027191, 0.051434, -0.082617, -0.168323, -0.231185, -0.243626, -0.158817, 0.047170, 0.099960, -0.092128, -0.073381, 0.029169, -0.005694, -0.018813, -0.179705, -0.269496, -0.230224, -0.151734, -0.011699, -0.005238, -0.012101, 0.029037, 0.095470, 0.119940, 0.165711, 0.104486, 0.041671, 0.086839, 0.104533, 0.038593, -0.059749, -0.230052, -0.207562, -0.204004, -0.054926, 0.098743, 0.049812, -0.237980, 0.004298, 0.012563, -0.035474, 0.102255, 0.073905, -0.173143, -0.217061, -0.231628, -0.082619, 0.003371, 0.016329, 0.015526, -0.018301, 0.035007, 0.091853, 0.082501, 0.180994, 0.200720, 0.078255, 0.084601, -0.055330, -0.198421, -0.098406, -0.098466, -0.144478, 0.127493, -0.142793, -0.057179, 0.001341, 0.018209, -0.035663, -0.015587, 0.154340, -0.138594, -0.124303, -0.118094, -0.143230, -0.144334, -0.174045, -0.044205, -0.044768, -0.127302, -0.050043, 0.000608, -0.015265, -0.075547, -0.024109, 0.120753, -0.040119, -0.089938, -0.024459, 0.100831, -0.059191, -0.004705, 0.036256, 0.011796, -0.006576, 0.026557, 0.033961, 0.005563, -0.045802, -0.069085, -0.018389, -0.128743, -0.076172, -0.024974, -0.010854, -0.063359, -0.111875, 0.052230, 0.076854, -0.102747, -0.182489, -0.035630, -0.005474, 0.003870, 0.022083, 0.067674, 0.072119, 0.078271, 0.006603, 0.059530, -0.173828, -0.021583, -0.023738, -0.034548, -0.008376, 0.020798, 0.020591, 0.116484, 0.122988, 0.028082, -0.011975, -0.071200, -0.137623, -0.072362, -0.123071, -0.015827, 0.044780, -0.148780, -0.073187, 0.051454, 0.038813, 0.111041, 0.041721, 0.032971, 0.000416, 0.012516, 0.199420, -0.002137, -0.001910, -0.024938, 0.006936, -0.007769, -0.004500, -0.012518, 0.034194, -0.029270, -0.021276, -0.001250, -0.008937, -0.015611, -0.017970, -0.031114, 0.004187, 0.011211, -0.040022, -0.062404, -0.049271, -0.000995, 0.005479, -0.018359, -0.015767, -0.029107, -0.008629, -0.021475, -0.023495, -0.009237, -0.032009, 0.001846, -0.007840, -0.014942, -0.019663, 0.023654, -0.009315, 0.042177, 0.072123, 0.096186, 0.154012, 0.097473, 0.043821, 0.010283, -0.137424, -0.174673, -0.114519, -0.119201, -0.100898, -0.063203, -0.082730, -0.021785, 0.018224, 0.000777, -0.034856, 0.040708, -0.006115, 0.004353, 0.030239, -0.024621, 0.011407, 0.020343, -0.018800, 0.011502, 0.032777, -0.054526, 0.065189, 0.015041, 0.031325, -0.005312, -0.016997, -0.042814, -0.118177, -0.168068, -0.166427, -0.150114, -0.136406, -0.187681, -0.128612, -0.136436, -0.100382, -0.134953, -0.074064, -0.046861, -0.008195, 0.073320, 0.036291, -0.005426, -0.002735, -0.035599, -0.011151, -0.012381, 0.026121, 0.029682, 0.043396, 0.010462, 0.026873, 0.036729, -0.046840, -0.060126, -0.012716, -0.075223, -0.073806, -0.088065, -0.172256, -0.170480, -0.137950, -0.056484, -0.049177, -0.094168, -0.069078, -0.014167, 0.026957, -0.046663, -0.043158, 0.034685, 0.000276, 0.016725, 0.042726, -0.078345, 0.010507, -0.015853, 0.042992, 0.002886, 0.008714, -0.035042, -0.056826, -0.032724, -0.029324, -0.004955, -0.047470, -0.040009, -0.038660, -0.033107, -0.034146, -0.014112, -0.038724, -0.034122, -0.053850, -0.031553, -0.113609, -0.012934, -0.003449, -0.016888, 0.080437, 0.027114, -0.001452, -0.048353, 0.021926, -0.015598, 0.006410, 0.009547, -0.011404, 0.004751, 0.000879, -0.030171, -0.014830, -0.009714, -0.042698, -0.118060, -0.079286, -0.026501, 0.068790, 0.070208, -0.070036, -0.047901, -0.030136, 0.008646, -0.053743, -0.090387, -0.113983, 0.048386, 0.072588, 0.017548, 0.050712, 0.035701, 0.043751, 0.028796, 0.034254, -0.033124, -0.035530, -0.046227, -0.063722, -0.065806, -0.006293, -0.054820, -0.080936, -0.033540, 0.005020, 0.046908, 0.107092, 0.025330, -0.040222, -0.009400, -0.067477, -0.127563, -0.080574, -0.066813, -0.094427, 0.025849, 0.015280, 0.044019, 0.081439, 0.014511, 0.101206, 0.031381, -0.002217, 0.003795, -0.072408, -0.120462, -0.069517, -0.063897, -0.113470, -0.111121, -0.143350, -0.046665, 0.008138, -0.025602, -0.064825, 0.010255, 0.009537, -0.001591, -0.043438, -0.036219, 0.014196, -0.062711, -0.051367, 0.046292, 0.049086, 0.003351, -0.082351, -0.017154, 0.055157, 0.039810, -0.006379, -0.065399, -0.031954, 0.017760, 0.009281, -0.027895, -0.117950, -0.087537, -0.039266, -0.028222, -0.054430, -0.048892, -0.108157, -0.103397, -0.060070, -0.116758, -0.041558, -0.050592, 0.000820, -0.020828, 0.076326, 0.180941, -0.029044, 0.026038, -0.031405, 0.078909, 0.136640, 0.052873, -0.027286, 0.050909, 0.041174, -0.039463, -0.036396, -0.107304, -0.096109, -0.033957, -0.034007, -0.048567, -0.042070, -0.134513, -0.150672, -0.104828, -0.135330, -0.160456, -0.175187, -0.119622, -0.119410, 0.056268, 0.024076, 0.085175, 0.080702, 0.061595, 0.026118, 0.012309, 0.265457, 0.143252, 0.057375, 0.071902, 0.038553, -0.056857, -0.079525, -0.069209, -0.057628, -0.025063, -0.044512, -0.156412, -0.327837, -0.136407, -0.039348, -0.090127, -0.090791, -0.110759, -0.160541, -0.109590, -0.081639, -0.005188, -0.025446, 0.190939, 0.091440, 0.137924, -0.078710, -0.139050, 0.059561, -0.109959, -0.096760, 0.031212, -0.038460, -0.125887, -0.055133, 0.006675, 0.031751, -0.073297, -0.167261, -0.321424, -0.240298, -0.006848, 0.033295, -0.058463, -0.076233, -0.112051, -0.086299, -0.068296, -0.110156, 0.048043, 0.017206, 0.141479, 0.014847, -0.017648, -0.206567, -0.197295, -0.068180, -0.144471, -0.075646, -0.005241, -0.106963, -0.060548, -0.063286, -0.004458, -0.014376, 0.014433, 0.007049, -0.017939, -0.060334, 0.048498, 0.001096, -0.045271, -0.062485, -0.091401, -0.059772, -0.078708, -0.078501, -0.036122, 0.004108, 0.070862, 0.050776, -0.020426, -0.109917, -0.315862, -0.064044, -0.081535, -0.047288, -0.027128, -0.055339, -0.095188, -0.093223, -0.047307, -0.081263, 0.093883, 0.067278, -0.004587, 0.053266, 0.002612, -0.032636, -0.033017, -0.070050, -0.040814, -0.053000, -0.125906, -0.052254, -0.053914, -0.032344, 0.089873, -0.003509, -0.081548, -0.063560, -0.228854, -0.018201, -0.057023, -0.062463, -0.030791, -0.004329, -0.070959, -0.056110, -0.038593, -0.023347, 0.064048, 0.075544, 0.031260, 0.022927, 0.001890, -0.034808, -0.028931, -0.104847, -0.097310, -0.104016, -0.113086, -0.133967, -0.039478, -0.052302, 0.042113, -0.024830, -0.076026, -0.016917, -0.139811, -0.063098, -0.108848, -0.041827, -0.030592, -0.053273, -0.063590, -0.065976, -0.009288, 0.081288, 0.091574, 0.088575, 0.030640, -0.064861, -0.053824, -0.012369, -0.013974, -0.051748, -0.065930, -0.157862, -0.090024, -0.041223, 0.003889, 0.065149, 0.018758, -0.066112, -0.012258, 0.039391, 0.006340, -0.019994, -0.019764, -0.016400, 0.010028, -0.058626, -0.038967, -0.052906, -0.006910, 0.013730, -0.019017, -0.028778, -0.040454, -0.042503, -0.052207, -0.036292, -0.078549, -0.026630, -0.016812, -0.120111, -0.057342, -0.039783, 0.084913, 0.127677, 0.057625, -0.071703, -0.019303, 0.037344, 0.006084, 0.034187, -0.048947, -0.036476, -0.062195, -0.022677, -0.065639, -0.055626, -0.043894, -0.036158, -0.124592, -0.051768, -0.036955, -0.056204, -0.091001, -0.008166, -0.108524, -0.052394, 0.036276, 0.040126, -0.040327, -0.080536, -0.000402, -0.068804, 0.002034, 0.015281, -0.118184, 0.098899, 0.064347, 0.036424, -0.045386, 0.002084, -0.054233, -0.064273, -0.051196, -0.135442, -0.150894, -0.151727, -0.150683, -0.074625, -0.040490, -0.092331, -0.020299, -0.071036, -0.019203, -0.073147, 0.045853, 0.035663, 0.049091, 0.070333, -0.014030, 0.004050, -0.029467, -0.167311, -0.031003, -0.142423, 0.023040, 0.043460, -0.002944, -0.048178, -0.058864, -0.066823, -0.079009, -0.074948, -0.109903, -0.163468, -0.140313, -0.048002, -0.070275, -0.043482, -0.003898, -0.076918, -0.045402, -0.075632, 0.027235, 0.042232, 0.125139, 0.113432, 0.074759, 0.014899, -0.038123, -0.061116, 0.029582, -0.120105, -0.004991, 0.020374, 0.025958, 0.064010, -0.049277, -0.083761, -0.071723, -0.098622, -0.126746, -0.171969, -0.101454, -0.021075, -0.069584, -0.043720, -0.046749, -0.035938, -0.056318, -0.056313, 0.022160, -0.047952, 0.162913, 0.144089, 0.110068, -0.022518, 0.022453, 0.175046, 0.023585, -0.132124, 0.049670, -0.056805, -0.021081, -0.011554, -0.041066, -0.050522, -0.116402, -0.130345, -0.142471, -0.105326, -0.061259, -0.048027, -0.048884, -0.074974, -0.031280, -0.039833, -0.116805, -0.072241, -0.002668, 0.051625, 0.127143, 0.144949, 0.040138, 0.011650, -0.019652, 0.027646, 0.012962, -0.025467, 0.035653, -0.015503, -0.072006, -0.019420, -0.075894, -0.049153, -0.089720, -0.113076, -0.146176, -0.082897, -0.035190, -0.130378, -0.087340, -0.105166, -0.054526, -0.060862, 0.001643, 0.024831, 0.100127, 0.068147, 0.055473, 0.017989, -0.016783, 0.000323, -0.055602, 0.054430, -0.032268, -0.028613, 0.093749, 0.043443, -0.058074, -0.049849, -0.063332, -0.007565, 0.010200, -0.023592, -0.070128, -0.046820, -0.110469, -0.052796, -0.049769, -0.059422, -0.052249, -0.002907, -0.024306, -0.016208, 0.063317, 0.055865, -0.056584, -0.037145, -0.051631, 0.018722, -0.009602, 0.019824, 0.032604, 0.000661, 0.069619, 0.010997, -0.041784, -0.025537, 0.058184, 0.028880, 0.038841, 0.024817, -0.015437, 0.019720, -0.028313, 0.054953, -0.005095, 0.029641, -0.013510, 0.000553, 0.013378, -0.017514, -0.033835, -0.091423, -0.092976, -0.028983, -0.011622, -0.164263, -0.133625, 0.013455, -0.011420, 0.016521, 0.134999, -0.237071, -0.087748, 0.190368, 0.175367, 0.119233, 0.096333, -0.046407, -0.014969, -0.021140, 0.026792, -0.117021, 0.022515, 0.014928, 0.068800, -0.025489, -0.036709, 0.008935, 0.117876, 0.006524, 0.017122, 0.077739, -0.087969, -0.053347, -0.115440, 0.028982, 0.009403, -0.033346, 0.022141, 0.038015, 0.182602, 0.137376, 0.169585, 0.106877, 0.076642, 0.044909, 0.110872, 0.111933, 0.127088, 0.074935, 0.149967, -0.027630, 0.060653, 0.062419, -0.009175, -0.002817, 0.145951, 0.133194, -0.039088, 0.041785, 0.080972, 0.085133, 0.032621, -0.029819, -0.002024, -0.011218, -0.019133, 0.035532, -0.146537, -0.118724, 0.092033, 0.147230, 0.109522, 0.143126, 0.183555, 0.190770, 0.139429, 0.108848, 0.173188, 0.101124, 0.189395, 0.093949, 0.020188, -0.024486, 0.004240, -0.121643, -0.064300, -0.148498, 0.001789, 0.024130, -0.025010, 0.022175, 0.035480, -0.027373, -0.020994, -0.007543, 0.019291, -0.009127, 0.018291, 0.019789, 0.002613, 0.001239, -0.012373, -0.003997, 0.023706, 0.000944, -0.024260, -0.032839, 0.018227, -0.030089, 0.014123, -0.023307, -0.023226, -0.031626, 0.001569, 0.003598, 0.008218, 0.003206, 0.005131, 0.027028, -0.006887, -0.032557, -0.000280, -0.014679, -0.025631, 0.037433, 0.110685, 0.133381, -0.042097, 0.009439, 0.032674, 0.051207, 0.037864, 0.015000, 0.052637, 0.107527, 0.084043, 0.004894, -0.035947, 0.155737, 0.176589, -0.020210, 0.103459, 0.103422, -0.024493, -0.016224, -0.029899, 0.008783, 0.005476, 0.009058, -0.073765, 0.098258, 0.058189, 0.062395, 0.014877, 0.017853, -0.052553, -0.006615, 0.020072, 0.069324, 0.112278, 0.210756, 0.385894, 0.395478, 0.260029, 0.226665, 0.175022, 0.079609, 0.114716, 0.158033, 0.067813, 0.105770, 0.178532, 0.110022, 0.026728, 0.029500, -0.033251, 0.034253, 0.106559, 0.093605, -0.031799, 0.242501, 0.106712, 0.033793, 0.062650, 0.225157, 0.231237, 0.225571, 0.184498, 0.389063, 0.298766, 0.289791, 0.245496, 0.206282, 0.202013, 0.247001, 0.223854, 0.099065, 0.076765, 0.050713, -0.072235, -0.132131, -0.140056, 0.002921, 0.000386, 0.042572, 0.100744, 0.177732, 0.054000, 0.149580, 0.213188, 0.169889, 0.252090, 0.304976, 0.284154, 0.147176, 0.146049, 0.094288, 0.067004, 0.057126, 0.081245, 0.042499, 0.029882, 0.062466, 0.047712, -0.024490, -0.056766, -0.151279, -0.206262, -0.521261, -0.258767, -0.053665, -0.022416, 0.015810, 0.038703, 0.049960, 0.066855, 0.196160, 0.233398, 0.354411, 0.366252, 0.236220, 0.140378, 0.021319, 0.081950, 0.062041, 0.030078, 0.080954, 0.036657, -0.016142, -0.028509, -0.017924, -0.039486, -0.080571, -0.048852, 0.007337, 0.011867, -0.027048, -0.036037, -0.036337, 0.007251, 0.059515, 0.057550, 0.094861, 0.059160, 0.142400, 0.238506, 0.267974, 0.224771, 0.127127, 0.055952, 0.056028, 0.038330, 0.032486, 0.021393, 0.045837, 0.081955, 0.047569, -0.035677, -0.128200, -0.147598, -0.068215, -0.118117, -0.080541, -0.077329, -0.015090, -0.100314, -0.102249, 0.021132, 0.025750, 0.037661, 0.209680, 0.212994, 0.168336, 0.247265, 0.227875, -0.037075, 0.036710, -0.024928, -0.003555, 0.014265, 0.006810, -0.006821, 0.060465, 0.033402, -0.037655, -0.072232, -0.090588, -0.043737, -0.014675, -0.072859, -0.142496, -0.110650, -0.024991, 0.047164, -0.325334, -0.005108, -0.134577, 0.273877, 0.136564, 0.208003, 0.099905, 0.237501, 0.119058, -0.001596, 0.002351, 0.016967, -0.020417, -0.002746, 0.063110, 0.032151, 0.030638, -0.004776, -0.033746, -0.056020, -0.048468, -0.037834, -0.076558, -0.094687, -0.079442, -0.123854, -0.049621, 0.043858, -0.081100, -0.029126, 0.041262, 0.252153, 0.127819, 0.125754, 0.108886, 0.158568, 0.088396, 0.014883, 0.040626, 0.023545, -0.045849, 0.005431, 0.020695, 0.024880, 0.092889, 0.058439, -0.010669, -0.029599, -0.044383, -0.056469, -0.105792, -0.087130, -0.179079, -0.232150, -0.117157, 0.048046, -0.011731, -0.005314, 0.061457, 0.015869, 0.050676, 0.121862, 0.098508, 0.051969, -0.032196, -0.003848, 0.004359, -0.016094, -0.050932, -0.047632, -0.019770, 0.036297, 0.037322, 0.124500, 0.143690, 0.090655, 0.051912, -0.061438, -0.128911, -0.177327, -0.342856, -0.444076, -0.444576, -0.259893, 0.016782, 0.135293, 0.145796, -0.003836, 0.043958, 0.024408, 0.033206, 0.008557, -0.007337, 0.002722, -0.035216, -0.053454, -0.000569, -0.067423, -0.032183, 0.056766, 0.071818, 0.111578, 0.208030, 0.243045, 0.302323, 0.256793, 0.057531, -0.051034, -0.139343, -0.294422, -0.402300, -0.069364, 0.084162, 0.071157, -0.105983, 0.147200, 0.075833, -0.020900, -0.042219, -0.027577, -0.029263, -0.023917, -0.029063, -0.043749, -0.042395, -0.109038, -0.119484, 0.049814, 0.035090, 0.172470, 0.236061, 0.321426, 0.500588, 0.561283, 0.485787, 0.438442, 0.372551, 0.322941, 0.142807, -0.031186, 0.068209, 0.085974, -0.091787, -0.071311, 0.100969, -0.029254, -0.121934, -0.037502, -0.006711, 0.021311, -0.048044, -0.003176, -0.032439, -0.092035, -0.040494, 0.042733, 0.078338, 0.076721, 0.057444, 0.050938, 0.230769, 0.503699, 0.637781, 0.606237, 0.544530, 0.440050, 0.262169, 0.185243, 0.150565, -0.080150, -0.218664, -0.313168, -0.064499, -0.034040, -0.080023, 0.036217, -0.033830, -0.022287, -0.027294, 0.004551, 0.002860, -0.034522, 0.085256, 0.117825, 0.035584, 0.078028, 0.027648, -0.081698, -0.043014, 0.225498, 0.645226, 0.529930, 0.514172, 0.456878, 0.265153, 0.080096, 0.178572, -0.087977, 0.004952, -0.461417, -0.085416, 0.051693, 0.000811, 0.037205, 0.019231, -0.021365, -0.008451, -0.013093, -0.019371, -0.025331, 0.131739, 0.163720, 0.053345, 0.051856, 0.015324, -0.046354, -0.086227, 0.044200, 0.343699, 0.498637, 0.455447, 0.317230, 0.106583, 0.119774, 0.123354, 0.075686, 0.088529, -0.117006, -0.117492, -0.039318, -0.062660, 0.039017, 0.026016, 0.023568, 0.049235, 0.061789, 0.068325, 0.067134, 0.112067, 0.104736, 0.072153, 0.083937, 0.020180, -0.000131, -0.010797, -0.116856, 0.140794, 0.433589, 0.439140, 0.266898, 0.124207, 0.118079, 0.263781, 0.009833, 0.026947, -0.040160, -0.062975, -0.022798, -0.127855, -0.086964, 0.030554, 0.008246, 0.068207, 0.095776, 0.090118, 0.085681, 0.052447, 0.067370, 0.014269, 0.012278, -0.052630, -0.003765, -0.036471, -0.173781, -0.025949, 0.305740, 0.290053, 0.192981, 0.140081, 0.075364, 0.035802, -0.136822, 0.190263, -0.103095, 0.018709, 0.002629, -0.068915, -0.154901, -0.121299, 0.006807, 0.105439, 0.143948, 0.078456, -0.039031, -0.044209, 0.048010, 0.023761, 0.000324, -0.048448, -0.030512, -0.037420, -0.098061, -0.144763, 0.149286, 0.176529, 0.080123, 0.048893, 0.033025, 0.008219, 0.048116, -0.064796, -0.089953, 0.142626, 0.007522, -0.012138, -0.108440, -0.017965, -0.052172, -0.021183, 0.013737, -0.011943, -0.033090, 0.006102, 0.026949, 0.061723, -0.002789, -0.033418, -0.050301, -0.043742, -0.123499, -0.057765, 0.123052, 0.136507, 0.085464, 0.064130, 0.084416, 0.018768, 0.013620, 0.087999, -0.084792, 0.133900, 0.070885, 0.005777, -0.028895, 0.045486, -0.010801, -0.031802, 0.002721, -0.076109, -0.000230, -0.006207, 0.049928, 0.019755, 0.014669, 0.015974, 0.000339, -0.002457, -0.112010, -0.051237, -0.045853, 0.154914, 0.173407, 0.040835, 0.106537, 0.096900, -0.023342, -0.058751, 0.024505, 0.013723, 0.064092, 0.014759, -0.029625, 0.029593, -0.055131, -0.002796, 0.017484, -0.012633, 0.016326, 0.003046, -0.019589, 0.020726, -0.019160, -0.022478, -0.032058, -0.033490, -0.161385, -0.018874, 0.056879, 0.198033, 0.070893, -0.034889, -0.041323, 0.114147, -0.012874, 0.050201, 0.122064, 0.068785, 0.056776, 0.118284, 0.075336, 0.067539, 0.036138, 0.011105, -0.003694, -0.051601, -0.068692, -0.027674, -0.045232, 0.043806, 0.038907, -0.008524, 0.023662, 0.001585, -0.059149, -0.053029, 0.029660, 0.163543, 0.003182, -0.056879, 0.010631, 0.061929, 0.030124, -0.015994, -0.017186, 0.024385, -0.025109, 0.025248, 0.033310, 0.076828, 0.029917, -0.011677, 0.035721, 0.023214, 0.018113, -0.036074, -0.016959, -0.000308, -0.008030, 0.023043, 0.001877, 0.124778, -0.033654, 0.011463, 0.105576, -0.001368, 0.136984, -0.044166, 0.213101, 0.018891, 0.000801, 0.027630, 0.190803, 0.006708, -0.088064, 0.010243, 0.048094, 0.012814, -0.026453, -0.005225, 0.012031, 0.070162, 0.018099, -0.025339, -0.016682, 0.039425, 0.033959, 0.016665, -0.033235, 0.050377, 0.100345, 0.065769, -0.005073, 0.005292, -0.004965, 0.127785, 0.121215, -0.003428, -0.009615, -0.024428, 0.168169, -0.309451, -0.123352, 0.069012, 0.027360, -0.138860, -0.060929, -0.048471, -0.057737, -0.069528, -0.077976, 0.008651, -0.005628, -0.018613, -0.018696, -0.012772, -0.100412, -0.041369, 0.017541, -0.064874, -0.155514, -0.062518, -0.151559, -0.004628, -0.005267, 0.018004, 0.013080, 0.001897, 0.007511, 0.006128, 0.024807, 0.053843, 0.051641, 0.022247, 0.012894, 0.092101, 0.047401, -0.009932, -0.078558, 0.057646, 0.051160, 0.018275, -0.047485, 0.084492, 0.106548, -0.041019, 0.070142, 0.073319, -0.013583, 0.153226, 0.155225, 0.037525, 0.034369, -0.018770, -0.031233, -0.000076, -0.002576, -0.028281, -0.035670, 0.075733, 0.058221, 0.026142, 0.101063, 0.126333, 0.034566, 0.114293, 0.129207, 0.145985, 0.276934, 0.194351, 0.191501, 0.101222, 0.035925, -0.163626, -0.177845, -0.030640, -0.019028, -0.195370, -0.025829, -0.018346, 0.010688, 0.012928, };
