# Supplementary material for: Hardware implementation of FPGA-based spiking attention neural network accelerator
Source: PeerJ Comput Sci. 2025 Aug 5;11:e3077. doi: 10.7717/peerj-cs.3077 (PMC12453718; doi:10.7717/peerj-cs.3077)
Supplement: Supplemental Information 1 — The files are based on SNN.zip which mainly holds the code for training on the software side and HLS.rar which mainly holds the implementation code on the FPGA side. The code for the article was built based on the Snntorch library. The required environment is python > 3.9. PyTorch should be installed to use snnTorch. Ensure the correct version of torch is installed for your system to enable CUDA compatibility. The following packages are automatically installed if using the pip command: • numpy • pandas The following packages are required for using export_nir and import_nir: • nir • nirtorch The following packages are required for using spikeplot: • matplotlib Our inference code is placed in SNN_code\snntorch_demo\inference. weight, weight2, and weight3 are our weight export files, respectively. [file peerj-cs-11-3077-s001.zip › model_weights1/fc1_weight.h]

float fc1_weight[15680] = {-0.029503, -0.020599, 0.024799, -0.016480, -0.035063, 0.007111, -0.013754, 0.035499, 0.015771, -0.024241, 0.031337, -0.026468, 0.050009, 0.121215, 0.148778, 0.118967, -0.012541, 0.018171, -0.032381, -0.034143, -0.013674, 0.031733, 0.006295, -0.018470, -0.023565, -0.017715, -0.029164, -0.021220, 0.005169, -0.022861, -0.027571, -0.016675, -0.096234, -0.138570, -0.076381, -0.085708, 0.041310, 0.096340, 0.002195, -0.033322, -0.001967, 0.011954, 0.154044, 0.144075, -0.172936, -0.037001, -0.031715, -0.066945, -0.071533, -0.232902, -0.312976, -0.236520, -0.010912, -0.010176, 0.022752, 0.005502, 0.014821, -0.002664, -0.019607, -0.000275, -0.162104, 0.043583, 0.027052, -0.013744, 0.128517, 0.257770, 0.245031, 0.311053, 0.189721, 0.204216, 0.265445, 0.209955, 0.178332, 0.267988, 0.277163, 0.312456, 0.244488, 0.143349, 0.091052, -0.076341, -0.148498, -0.040683, 0.002080, -0.002889, -0.034218, -0.007154, 0.078811, 0.078628, -0.080452, 0.047637, 0.260835, 0.115672, 0.175419, 0.364151, 0.408528, 0.301430, 0.075941, 0.020521, 0.235101, 0.237344, 0.135083, 0.195340, 0.242576, 0.185134, 0.059175, 0.215073, 0.216126, 0.228206, -0.096180, 0.083667, -0.043801, 0.024727, -0.012824, 0.218163, 0.156510, 0.023024, 0.021616, 0.144438, 0.233397, 0.136888, -0.020158, 0.063040, -0.021508, -0.002825, 0.005790, 0.024306, 0.116377, 0.044201, 0.004964, 0.009651, -0.018244, 0.049957, 0.025490, -0.133463, -0.100998, -0.080263, 0.010758, 0.006534, -0.018221, -0.194512, 0.026483, 0.001281, -0.182774, -0.188444, -0.128516, -0.021613, 0.123291, 0.041224, 0.031942, 0.076593, -0.011288, -0.012446, 0.071540, 0.020029, -0.000954, -0.057353, -0.009147, 0.022936, -0.017638, -0.034197, -0.057472, 0.023215, -0.104093, -0.106729, -0.045938, -0.000765, 0.006128, -0.102738, -0.009334, 0.061767, -0.168605, 0.065745, -0.049222, 0.031416, -0.007731, -0.011316, 0.058719, 0.013894, -0.013109, 0.007587, -0.008407, 0.008340, -0.002907, 0.030808, -0.030509, 0.041630, 0.063457, 0.007411, 0.002594, 0.010764, -0.061926, -0.057827, -0.086202, 0.006679, 0.093880, -0.071296, -0.023265, -0.004280, -0.059983, 0.103487, -0.001777, -0.043393, 0.018821, 0.091065, -0.006710, 0.029435, -0.018103, -0.027609, -0.032910, -0.021258, -0.002520, 0.003202, 0.002219, 0.012420, 0.018391, 0.002905, 0.003117, -0.018322, -0.037895, -0.066075, -0.104798, -0.074037, -0.110310, 0.003496, -0.209996, -0.223412, 0.055803, 0.145931, 0.084925, 0.047214, 0.074622, 0.019272, -0.004045, 0.017783, 0.002946, 0.015248, -0.010260, 0.010669, 0.023361, -0.012038, 0.027980, -0.009081, 0.004537, 0.032309, -0.046226, -0.052482, 0.006863, -0.106361, -0.174581, -0.159765, 0.121345, 0.048149, 0.075529, -0.015907, -0.044771, 0.160431, 0.109914, 0.024117, 0.053388, 0.000798, 0.010466, 0.005408, -0.011834, -0.009459, 0.018456, -0.034221, 0.022853, 0.032096, 0.077824, 0.050231, 0.057460, 0.055094, 0.025780, -0.060890, -0.051107, -0.164698, -0.358998, -0.346347, -0.000454, -0.144351, 0.066400, -0.005422, 0.078687, 0.089565, 0.129516, -0.007912, 0.008034, -0.064683, -0.027234, -0.040302, -0.008165, -0.022675, -0.044724, -0.153252, -0.090348, 0.044107, 0.121826, 0.139593, 0.124925, 0.165899, 0.135025, 0.158716, 0.095431, 0.037875, -0.164949, -0.365402, -0.250366, -0.043928, -0.064542, 0.264421, 0.178138, 0.084584, 0.061552, -0.017569, -0.064573, -0.018341, -0.029782, -0.053801, -0.021258, -0.069920, -0.036381, -0.017789, 0.084657, 0.025958, 0.031498, 0.061245, 0.062908, 0.194740, 0.281245, 0.470795, 0.577507, 0.546907, 0.470349, -0.017121, -0.134891, 0.144107, -0.057885, 0.160373, 0.159702, 0.203113, -0.010975, -0.110494, -0.087852, 0.052386, -0.077651, -0.041566, -0.071201, -0.056132, 0.018358, -0.012982, 0.110249, 0.032854, 0.012583, 0.068465, 0.005233, 0.065015, 0.066878, 0.227792, 0.408179, 0.667391, 0.541887, 0.002466, -0.254174, 0.074494, 0.000049, -0.025155, -0.016979, 0.294932, -0.050074, -0.096944, -0.124823, -0.063659, -0.023277, -0.017419, 0.001092, -0.000657, 0.024553, 0.080489, 0.090050, 0.058438, 0.065225, 0.043284, 0.036824, 0.004650, -0.011607, -0.008143, 0.106948, 0.262552, 0.223893, -0.140215, -0.254965, -0.212129, -0.156544, 0.078851, -0.034597, 0.099210, 0.031020, 0.047348, -0.024657, -0.025673, -0.019990, -0.008557, -0.041619, 0.057883, 0.018320, 0.038891, 0.094456, -0.026668, 0.037270, 0.022391, 0.038570, 0.015566, 0.003833, -0.018759, -0.067245, 0.047844, 0.025981, -0.022057, 0.019504, -0.002703, -0.120741, -0.030863, 0.086201, -0.057456, 0.081381, 0.025119, 0.055328, 0.022587, -0.024964, 0.028233, 0.001079, 0.002768, 0.002424, 0.046542, 0.090722, 0.012586, 0.020081, 0.019418, -0.007355, 0.019029, 0.035682, 0.055158, 0.045985, -0.021523, 0.003340, 0.015915, 0.002637, -0.112530, 0.134522, -0.124378, -0.018553, -0.014073, 0.019794, -0.014160, 0.076486, 0.091798, 0.093270, 0.052769, 0.007081, 0.014002, 0.035946, 0.023097, 0.076339, 0.058491, 0.015270, 0.004839, -0.009800, 0.008308, 0.004270, 0.027318, -0.037180, -0.057360, -0.075139, -0.067567, -0.189399, -0.135280, -0.024331, -0.196745, 0.010296, 0.045667, 0.044540, 0.024978, 0.000584, 0.088864, 0.096132, 0.076959, 0.059780, 0.106454, 0.064502, 0.111882, 0.068591, 0.038551, 0.027853, 0.006784, 0.017793, 0.026371, -0.020868, -0.004801, -0.068435, -0.096824, -0.037290, -0.053287, 0.021728, 0.031506, -0.213487, -0.037287, 0.135138, 0.072628, -0.013581, -0.045086, -0.073293, 0.002091, 0.055239, 0.078573, 0.130670, 0.170962, 0.097230, 0.071648, 0.030401, -0.049860, -0.021910, -0.036127, 0.008890, -0.052932, 0.001219, -0.078731, -0.003027, -0.003823, -0.040864, -0.071483, 0.236659, 0.009797, -0.084724, -0.237912, 0.202503, 0.266364, 0.089408, -0.050535, -0.072519, -0.006348, 0.023938, 0.099635, 0.069737, 0.090933, 0.024188, -0.025407, -0.024361, -0.056943, -0.004397, 0.016024, 0.012699, 0.015038, -0.023089, 0.009196, -0.005147, -0.006827, -0.013645, 0.084786, 0.229789, 0.177886, 0.020981, -0.065387, 0.136871, 0.135476, 0.046088, -0.032501, -0.005392, -0.012398, -0.034164, -0.034198, -0.052945, -0.048641, -0.018406, -0.035573, 0.055854, 0.006881, -0.013132, -0.031826, -0.041273, -0.046787, -0.037299, 0.003528, -0.081216, -0.131058, -0.050074, -0.042155, 0.183040, 0.016392, -0.078471, 0.151675, 0.047657, 0.143253, 0.001410, 0.032435, -0.033188, -0.038402, -0.059843, -0.043892, -0.015286, -0.078777, -0.026960, -0.016745, -0.041952, -0.006260, -0.075612, -0.046542, -0.073581, -0.107386, -0.028614, -0.020907, -0.063398, -0.111668, -0.025539, -0.055347, 0.134433, -0.090140, -0.095922, -0.178839, 0.110499, 0.253361, -0.021715, -0.050575, -0.015440, 0.011733, -0.040052, -0.080045, -0.080652, -0.082218, -0.064746, -0.027279, -0.056319, -0.032380, -0.025866, -0.050350, -0.045397, -0.064575, -0.125731, -0.043515, -0.002924, -0.027473, -0.032551, -0.069112, 0.182229, -0.091509, -0.018664, 0.010273, -0.073952, 0.209858, -0.154382, -0.072965, -0.039390, 0.023317, -0.023496, -0.023993, 0.007978, -0.000627, 0.009988, 0.010451, -0.013212, -0.024422, -0.026329, 0.007019, 0.011445, 0.036551, -0.019935, -0.064425, -0.026382, 0.118247, 0.020052, 0.021661, -0.120096, -0.004801, -0.009663, -0.026290, 0.196328, 0.169517, 0.062000, 0.058786, 0.017500, -0.074791, -0.011377, -0.072575, -0.031369, -0.022942, -0.010687, -0.041707, -0.038369, -0.013147, 0.048017, -0.042025, -0.005879, -0.065939, -0.111937, -0.000545, 0.055808, 0.075315, 0.031436, -0.296571, -0.115653, -0.028396, 0.022417, -0.010932, 0.059267, -0.112492, -0.123177, -0.029363, 0.024446, 0.045443, 0.045588, 0.107260, 0.019948, 0.001981, -0.009915, 0.047839, 0.036527, -0.018052, 0.053791, 0.041355, 0.081710, -0.022451, 0.117496, 0.308116, 0.274991, 0.246405, -0.062727, -0.081880, -0.107676, 0.011180, 0.019070, -0.035096, 0.010286, 0.010808, 0.023687, -0.014112, 0.051808, 0.149548, 0.324361, 0.170199, 0.121802, 0.245315, 0.163496, 0.227938, 0.243410, 0.187680, 0.240065, 0.155529, 0.284680, 0.239311, 0.228631, 0.232067, 0.182686, 0.078430, -0.140421, -0.158698, -0.016827, -0.025568, 0.015713, -0.029281, 0.030846, -0.011014, -0.118005, 0.051304, -0.003306, -0.109136, -0.005750, 0.128498, 0.088424, 0.084929, 0.077478, 0.287915, 0.104373, 0.238051, 0.183087, 0.103927, 0.013153, -0.162051, 0.046314, 0.049409, 0.096215, 0.097042, 0.004945, -0.001116, 0.007485, 0.024072, -0.005009, -0.008315, 0.029588, 0.009507, 0.026297, 0.028577, -0.017488, -0.012354, -0.025665, 0.019366, 0.004779, -0.004889, 0.041639, 0.044358, -0.167636, -0.182716, -0.002799, 0.033267, -0.027714, 0.003902, 0.003944, 0.007522, 0.013192, 0.028850, -0.010174, -0.035702, 0.007422, 0.011367, -0.014380, 0.028935, 0.009289, -0.027689, -0.089209, -0.056142, -0.080996, -0.183769, -0.200556, -0.090190, 0.132188, -0.066160, -0.045592, 0.009355, 0.025199, -0.109424, -0.107390, -0.028780, 0.078411, 0.058583, 0.249457, 0.340426, 0.201524, 0.074991, 0.025868, 0.013487, -0.014057, -0.021480, -0.033785, -0.010580, -0.097203, -0.262697, -0.185421, 0.033175, 0.208528, 0.172973, 0.166108, 0.147697, 0.075444, 0.147780, -0.011045, 0.118406, 0.168656, 0.113486, 0.014405, 0.050505, 0.075061, 0.024202, 0.036328, 0.002770, 0.123974, 0.094951, 0.001765, -0.038605, 0.008155, -0.015336, 0.005103, 0.032377, -0.289969, -0.311408, 0.067241, -0.109017, 0.071339, 0.048558, 0.085947, 0.235507, 0.272220, 0.226243, 0.282539, 0.280400, 0.263336, 0.294764, 0.207766, 0.224535, 0.107223, 0.122237, 0.123330, 0.212601, 0.271199, 0.099854, -0.015361, 0.024412, 0.168188, -0.010833, -0.027375, 0.078739, -0.304109, 0.034475, 0.354513, -0.036244, -0.144598, 0.006488, 0.120138, 0.084748, 0.152097, 0.247329, 0.162035, 0.337261, 0.359735, 0.346835, 0.329990, 0.181634, 0.175313, 0.246580, 0.260667, 0.206141, 0.116148, 0.084654, 0.065554, 0.050230, 0.028110, 0.035200, -0.025404, -0.003163, -0.032518, -0.094128, -0.121364, -0.052082, -0.020365, -0.012195, 0.020504, 0.048319, 0.050246, 0.074369, 0.224833, 0.222675, 0.370051, 0.236168, 0.213510, 0.192895, 0.247277, 0.188686, 0.187181, 0.157158, 0.115796, 0.094070, 0.105686, 0.014052, 0.088848, 0.018877, 0.012656, -0.190805, -0.206532, -0.246211, -0.239119, -0.055052, -0.153268, -0.142522, -0.033662, -0.011026, -0.110548, 0.015188, 0.109230, 0.040640, 0.070620, 0.112847, 0.149796, 0.134244, 0.232217, 0.170543, 0.107040, 0.175402, 0.197226, 0.160484, 0.192438, -0.080742, 0.040788, -0.139789, -0.007181, 0.017292, 0.074837, -0.075684, -0.078832, -0.030698, -0.042332, -0.008544, -0.053750, 0.056751, 0.071960, -0.005142, -0.017718, -0.045305, 0.029726, -0.047400, 0.107677, 0.121849, 0.189902, 0.163292, 0.185032, 0.283291, 0.338665, 0.285110, 0.032829, -0.024112, 0.072387, -0.125670, -0.242046, 0.065434, 0.234561, 0.180906, 0.120875, 0.245023, 0.249420, 0.115133, 0.086759, 0.130551, -0.016962, -0.029159, -0.051421, -0.032158, -0.022839, -0.033815, -0.018170, -0.033033, 0.094048, 0.066597, 0.122073, 0.159252, 0.229081, 0.121511, 0.000620, 0.074873, 0.098405, -0.096824, -0.018838, -0.047721, 0.307362, 0.186534, 0.033904, 0.094642, 0.163570, -0.081896, 0.012007, -0.040379, -0.010251, -0.018101, -0.090972, -0.135348, -0.085694, 0.019239, 0.071269, -0.033573, 0.065951, 0.049586, 0.112505, 0.103551, 0.054261, 0.129369, 0.160356, 0.273902, 0.075118, 0.113592, -0.001012, 0.136922, 0.352956, 0.016627, 0.066572, 0.056283, 0.045891, -0.078539, 0.041615, 0.091472, 0.115613, -0.051349, -0.093948, -0.060188, -0.007400, 0.004465, 0.047674, 0.010829, 0.001922, 0.006703, -0.054120, 0.045895, 0.076288, -0.039710, 0.068718, 0.106353, 0.008074, -0.028573, 0.203120, 0.158021, 0.236720, -0.042670, -0.059108, 0.017220, -0.010884, -0.038083, -0.007620, -0.020359, -0.009620, -0.114645, -0.019682, 0.035531, -0.065779, -0.045344, 0.036684, 0.050374, 0.048917, -0.029358, 0.006399, 0.061451, 0.081060, -0.110220, -0.102311, -0.094430, -0.092527, 0.028725, 0.118513, -0.054799, 0.025894, -0.001042, 0.027888, -0.051043, -0.050367, 0.084581, 0.043543, -0.029991, 0.073842, 0.012834, 0.055714, -0.026382, -0.111461, 0.039241, 0.022107, -0.086915, 0.058380, 0.020461, 0.144941, 0.216363, -0.046790, -0.130705, 0.075696, 0.017371, -0.152321, 0.032633, -0.131441, -0.049873, -0.029919, 0.033279, -0.014038, 0.155961, -0.001604, 0.055763, 0.022786, 0.066255, 0.092270, -0.018418, -0.097749, -0.041891, 0.089109, 0.032751, 0.042309, 0.018920, 0.094886, 0.086416, 0.041148, 0.082335, -0.108213, -0.082508, 0.096721, -0.152511, -0.113366, 0.146920, -0.094038, -0.009410, 0.004459, 0.029505, 0.073970, 0.255228, 0.027057, 0.058649, 0.054834, 0.097279, 0.104135, 0.041190, -0.061767, 0.037553, 0.051971, -0.025005, -0.054914, 0.051506, 0.014491, -0.005991, -0.028024, 0.027076, 0.113307, 0.092982, 0.003969, -0.011436, 0.189770, 0.045502, 0.091729, 0.011611, 0.001986, 0.093123, -0.056264, 0.069998, 0.079879, 0.202522, 0.115288, 0.049619, -0.012959, -0.069045, -0.064146, -0.034076, 0.051026, -0.016155, -0.055052, -0.000415, 0.015855, -0.043623, -0.047320, 0.000731, -0.018498, 0.026853, -0.003252, 0.003179, 0.089292, -0.083112, 0.209245, -0.188743, -0.047414, -0.016707, -0.067434, 0.126350, 0.071208, 0.019276, 0.055476, 0.033242, 0.029798, -0.040660, -0.028625, 0.032682, 0.029019, 0.006580, 0.061751, 0.091672, 0.042138, -0.008459, -0.031348, -0.024109, -0.048969, -0.136796, 0.035939, -0.012270, -0.047099, -0.143304, -0.027570, -0.158809, -0.057789, -0.145469, -0.036515, -0.056731, 0.008014, -0.032241, -0.064424, 0.041268, 0.084280, -0.027827, -0.096914, -0.049428, -0.024013, 0.013230, 0.138409, 0.091425, 0.064961, -0.033968, -0.037280, -0.052922, -0.073004, 0.009314, 0.028866, 0.164785, 0.207186, -0.357848, -0.146450, -0.156092, -0.164961, -0.138094, -0.014599, -0.092718, 0.045259, 0.080108, -0.145150, -0.133768, -0.111527, -0.185355, -0.151465, -0.047569, 0.026393, 0.094759, 0.130414, 0.039120, -0.010469, 0.013562, 0.058890, -0.081634, -0.200018, -0.107669, -0.031354, 0.240293, 0.282153, 0.102988, 0.007992, -0.192167, -0.129680, -0.102591, 0.004667, -0.067345, 0.115840, 0.058585, -0.029673, -0.068016, -0.071740, -0.019454, -0.042903, -0.013969, 0.081059, 0.182274, 0.107357, 0.126670, 0.016997, 0.008576, 0.046629, -0.202885, -0.308200, -0.141485, -0.008409, -0.045650, -0.113080, -0.192693, 0.016983, -0.085685, -0.162117, -0.189508, -0.002130, 0.030950, 0.134769, 0.103286, 0.029159, 0.031596, -0.013735, 0.087314, 0.072573, 0.013347, 0.115921, 0.292068, 0.071236, 0.150749, 0.076344, -0.013795, -0.008879, -0.044142, -0.048806, -0.064800, 0.172934, 0.010269, 0.054098, 0.004211, 0.069018, -0.015471, -0.272018, -0.146806, -0.085900, 0.044689, 0.140226, -0.017291, 0.094242, 0.213134, 0.074084, 0.005681, 0.090053, 0.196542, 0.143941, 0.099194, 0.080022, 0.095544, -0.027864, 0.056973, -0.011357, 0.046675, 0.082816, 0.001813, 0.265050, 0.038163, 0.137221, 0.081469, 0.080667, 0.026469, -0.079852, 0.032905, -0.009176, 0.113534, 0.197408, 0.179828, 0.259775, 0.243106, 0.162252, 0.225147, 0.207595, 0.205912, 0.174042, 0.064210, 0.042822, -0.011754, -0.057821, 0.047198, 0.027805, 0.116376, 0.052579, 0.092044, 0.221515, -0.009231, 0.055853, 0.105520, 0.024011, -0.011294, -0.033273, -0.013014, 0.000829, 0.076075, 0.160210, 0.157115, 0.217744, 0.189829, 0.183507, 0.319087, 0.250404, 0.133492, 0.111674, 0.004077, -0.002804, -0.026048, -0.041742, 0.113618, 0.113064, 0.154271, 0.168745, 0.381582, 0.236318, 0.107068, -0.124628, -0.005868, -0.028968, -0.019059, 0.022513, 0.060696, 0.068636, 0.076726, 0.123338, 0.150384, 0.128039, 0.137475, 0.094099, 0.178100, 0.085143, 0.043302, -0.017607, 0.015823, 0.043373, 0.062491, 0.181481, 0.090780, 0.011618, 0.210058, 0.308759, 0.262254, 0.208306, 0.211195, 0.003748, -0.021031, -0.017228, -0.021791, 0.004570, 0.305784, 0.151088, -0.010577, -0.047685, -0.102006, -0.170898, 0.011557, 0.036020, -0.086385, -0.132833, -0.170009, -0.071129, -0.108213, -0.058683, 0.080388, 0.175690, 0.030191, 0.176806, 0.251504, 0.164741, 0.268258, -0.001097, -0.124278, -0.180686, 0.023738, 0.033910, 0.026026, 0.014292, 0.098784, 0.034963, 0.038134, -0.012964, 0.031600, 0.001295, 0.131734, 0.078634, 0.138229, 0.067426, 0.123449, 0.115829, 0.212111, 0.363297, 0.408770, 0.497340, 0.488632, 0.462543, 0.164688, -0.020407, 0.036293, -0.079691, 0.021016, 0.015835, 0.004112, 0.017761, 0.007839, 0.026418, 0.030421, -0.029268, 0.034767, -0.086205, -0.072543, -0.004785, -0.044375, 0.108822, 0.174388, 0.106544, 0.212353, 0.178687, 0.244921, 0.183421, 0.222867, 0.164216, 0.051400, 0.256388, 0.021135, -0.068030, 0.012383, -0.034732, -0.031884, 0.028636, 0.027406, -0.010135, -0.006201, -0.006200, -0.021098, -0.015374, 0.006453, 0.004458, -0.027605, -0.000692, -0.021494, -0.015966, 0.017783, 0.035498, -0.045764, -0.143557, -0.155262, 0.022909, 0.014551, -0.006934, -0.032650, -0.033744, 0.018036, -0.029813, -0.000240, -0.006337, 0.032491, -0.024123, -0.027711, 0.030360, 0.008350, 0.002716, -0.003564, -0.005338, 0.048382, 0.020725, -0.017599, -0.137179, -0.169118, -0.072033, 0.012461, -0.021088, -0.065164, 0.239009, 0.184056, -0.016979, -0.192243, -0.033217, -0.037195, 0.026029, 0.172945, 0.141047, 0.028889, 0.025106, -0.013965, -0.000645, 0.005673, -0.015092, 0.019107, -0.045161, -0.122616, 0.045722, -0.085760, -0.049265, -0.226951, -0.225638, -0.252590, -0.327476, -0.280985, -0.212295, -0.089940, -0.076602, 0.041088, -0.132041, -0.311677, -0.058928, -0.080513, -0.146207, -0.281378, -0.173158, -0.107744, -0.091200, -0.077329, -0.013306, 0.000431, -0.026536, -0.010054, 0.229416, 0.190332, -0.118257, -0.162668, -0.246052, -0.108014, -0.162300, -0.183316, -0.220948, -0.481703, -0.501506, -0.214837, -0.410603, -0.278693, -0.106424, -0.133867, -0.211331, -0.171946, -0.113089, -0.128912, -0.083498, -0.163307, -0.284943, -0.313045, -0.252328, 0.006569, -0.034963, -0.020773, 0.190769, 0.239462, 0.191591, -0.173300, -0.155816, -0.137985, -0.254533, -0.287908, -0.085544, -0.051037, 0.048272, 0.021415, -0.067763, -0.113925, -0.062030, -0.116941, -0.107007, -0.036105, -0.046435, -0.104778, -0.057629, -0.062971, -0.343615, -0.410705, -0.365275, -0.171741, -0.023677, 0.015665, 0.149175, 0.241318, 0.148716, -0.053392, -0.040025, 0.012550, -0.233576, -0.371617, -0.283719, -0.146911, -0.006644, -0.049010, -0.006831, 0.013015, -0.118481, -0.171548, -0.029609, -0.108121, -0.078093, 0.080844, 0.066823, 0.045369, 0.068934, -0.512305, -0.217409, -0.142896, 0.001385, -0.213439, -0.079298, 0.138680, 0.168540, -0.263169, -0.249616, -0.207360, -0.334594, -0.458819, -0.251590, -0.174396, -0.134134, -0.096303, -0.037299, -0.194339, -0.088187, -0.097745, -0.039703, -0.077977, -0.048167, -0.004847, -0.110129, 0.084256, -0.036946, -0.418860, -0.081449, -0.035303, 0.017014, 0.089941, 0.032254, -0.157023, -0.016192, -0.245054, -0.321572, -0.307716, -0.272130, -0.323904, -0.267717, -0.030901, 0.016911, -0.050375, -0.039942, -0.200627, -0.101498, -0.080598, -0.105291, 0.027302, -0.029638, -0.002890, -0.043641, 0.088727, -0.383393, -0.409224, -0.080262, -0.075994, -0.116782, 0.089609, 0.027906, 0.001514, 0.011770, 0.003905, -0.018269, -0.104441, -0.318105, -0.346376, -0.105241, -0.143457, -0.051080, -0.015068, -0.021184, -0.004008, -0.161064, 0.053826, -0.041149, 0.013285, -0.091375, -0.021287, -0.044714, -0.167629, -0.503780, -0.499864, -0.049217, -0.087410, -0.028666, -0.243343, 0.036833, 0.038498, 0.005033, -0.006898, -0.010808, -0.125829, -0.267645, -0.176318, -0.047743, -0.087960, -0.148094, -0.018176, 0.018876, 0.102077, 0.080670, -0.045595, -0.019249, -0.127318, -0.170935, -0.008405, -0.032620, -0.190806, -0.425810, -0.495094, -0.037701, 0.020013, 0.005909, -0.127155, 0.004792, -0.009520, -0.057871, -0.017352, -0.226206, -0.097662, -0.113152, -0.158683, 0.084602, -0.100594, -0.124105, -0.005967, 0.186023, 0.251604, 0.112137, -0.015748, -0.112025, -0.054792, -0.159310, 0.065736, -0.053458, -0.241199, -0.369779, -0.058980, -0.022987, 0.059356, -0.012906, 0.041677, -0.004681, -0.029489, 0.047575, -0.049919, -0.140042, -0.127875, -0.177223, -0.097780, -0.083242, -0.092412, -0.113694, 0.036965, 0.179607, 0.248735, 0.135327, 0.003996, 0.001358, -0.077927, -0.094646, -0.139142, -0.298652, -0.158105, -0.188340, 0.078083, 0.009484, 0.115836, 0.108546, -0.069862, -0.170478, -0.003243, -0.037596, -0.138097, -0.139495, -0.088240, -0.179738, -0.056527, -0.304875, -0.232223, 0.059710, 0.089902, 0.178006, 0.125852, 0.082957, -0.001489, -0.020960, -0.064988, -0.245646, -0.067901, -0.150247, 0.024648, -0.039820, -0.016580, -0.011909, 0.072868, -0.076530, -0.022614, -0.159231, 0.087433, -0.027432, -0.063689, -0.039832, 0.005394, 0.071785, -0.129187, -0.264563, -0.136207, 0.067091, -0.015543, 0.166369, 0.080139, 0.128557, 0.149347, -0.013788, -0.189345, -0.254545, -0.041083, -0.215794, -0.171748, -0.255249, -0.205313, -0.256787, 0.109597, -0.022622, 0.026404, 0.007952, 0.050051, 0.138726, -0.143357, -0.034149, 0.038175, -0.182777, -0.260204, -0.270318, -0.076785, 0.008525, 0.066183, 0.194801, 0.066866, 0.109783, 0.017345, -0.126999, -0.152641, -0.184950, -0.050865, -0.006718, 0.025044, 0.090464, 0.016959, 0.011004, -0.037217, 0.023273, -0.037578, 0.021110, 0.021503, 0.135428, -0.273010, -0.098294, 0.144575, -0.095919, -0.100893, -0.195148, 0.002241, 0.099867, 0.178570, 0.128295, -0.018234, 0.174191, -0.084063, -0.339897, -0.333741, -0.293371, 0.005777, -0.077407, -0.037865, -0.010137, -0.067704, 0.027696, -0.051587, 0.015813, 0.029691, 0.020513, -0.128285, 0.003977, -0.316672, -0.038798, 0.102134, -0.174379, 0.054958, -0.077634, 0.028327, 0.011851, 0.171070, 0.131765, 0.005177, 0.065502, -0.178709, -0.309461, -0.256015, -0.126651, 0.069242, 0.018059, -0.088258, -0.079684, -0.117898, 0.118708, 0.162224, 0.034834, 0.077586, -0.162507, -0.175558, 0.084458, -0.150843, -0.147815, -0.057236, -0.001226, -0.078642, -0.035893, -0.063419, 0.106378, 0.159375, 0.122284, -0.001761, -0.131836, -0.178084, -0.123943, -0.041222, -0.057189, 0.068116, 0.068330, -0.046267, -0.273882, -0.037190, 0.049947, -0.086711, -0.032316, 0.018148, -0.293313, -0.399418, 0.016273, -0.318997, -0.426408, -0.158648, -0.031158, 0.012593, -0.030154, 0.019184, 0.099517, 0.151934, 0.096903, -0.145151, -0.252879, -0.042942, -0.077818, 0.075627, -0.090008, 0.039283, -0.045904, -0.068878, -0.281387, -0.108691, 0.128506, 0.099209, 0.041890, 0.015459, 0.070353, -0.085561, 0.003991, -0.421853, -0.206900, 0.021825, -0.007894, 0.029655, -0.028584, -0.047633, 0.021734, 0.099052, -0.034657, -0.101729, -0.078565, -0.107623, -0.131324, -0.011461, -0.230619, -0.292217, -0.192420, -0.063360, 0.003822, 0.038690, 0.129133, 0.075590, -0.018554, -0.011375, -0.004839, -0.439633, 0.129665, -0.134039, -0.017048, 0.027908, 0.051604, 0.001599, 0.005631, 0.020106, 0.057111, -0.027557, 0.011795, -0.071615, 0.038367, -0.049079, -0.050830, 0.019858, -0.267815, -0.276391, -0.061907, 0.068966, 0.054610, -0.157651, 0.178622, 0.026739, 0.074872, 0.119821, -0.250566, -0.148327, 0.068794, 0.090413, 0.009760, -0.030687, -0.079299, -0.073055, 0.075688, -0.058799, -0.107181, -0.048762, 0.028868, -0.015865, -0.042575, -0.133648, 0.040221, -0.045189, -0.245005, -0.364059, -0.092654, 0.118936, 0.147981, 0.062690, 0.165390, 0.103222, 0.092670, 0.194701, -0.187889, -0.116657, 0.038330, 0.365243, 0.130311, 0.020435, -0.020264, -0.029664, -0.066327, -0.188488, -0.146154, -0.088406, 0.106451, 0.003910, 0.069344, 0.030156, 0.071559, -0.143486, -0.359228, -0.313327, -0.267595, -0.125262, -0.034671, 0.040612, 0.296021, 0.075086, 0.011470, 0.024421, -0.121822, -0.240378, -0.194614, 0.196322, 0.120741, 0.076562, 0.049240, -0.029986, -0.126370, -0.076710, 0.063598, -0.134287, -0.112359, 0.104910, 0.104047, 0.145360, -0.092735, -0.232386, -0.205413, -0.203295, -0.206963, -0.052480, 0.090998, 0.072706, 0.336212, -0.007131, 0.023255, -0.004476, -0.050387, -0.284602, -0.314077, -0.003890, 0.046261, 0.001822, -0.085356, -0.065641, -0.104567, -0.115734, -0.132956, -0.206159, -0.128939, -0.103199, -0.098148, 0.065507, 0.042126, 0.114787, 0.085324, 0.200809, 0.069389, 0.080479, -0.002822, 0.219716, 0.177942, -0.000310, -0.007574, 0.032159, -0.015368, 0.058708, -0.097609, -0.316625, -0.270289, -0.394292, -0.190324, -0.126550, -0.391627, -0.425025, -0.381998, -0.271648, -0.315102, -0.596128, -0.362472, -0.198186, -0.102165, -0.047874, 0.079367, 0.065460, 0.027116, 0.154943, 0.066687, -0.088722, -0.209298, 0.010017, 0.008723, -0.023333, 0.010335, 0.022935, -0.051613, -0.031257, -0.169093, -0.095084, 0.000842, -0.077364, -0.173380, -0.301442, -0.432794, -0.468651, -0.537421, -0.346108, -0.191830, -0.066840, -0.098986, -0.093970, 0.030463, -0.044725, -0.209541, -0.200795, -0.009155, 0.112310, 0.026023, -0.025037, -0.024629, -0.025112, -0.025110, 0.016164, 0.028653, 0.008109, 0.056041, -0.050655, -0.084176, -0.103748, -0.029449, -0.023029, 0.015159, 0.077219, 0.029427, 0.037943, 0.087909, -0.076402, -0.143106, -0.023378, -0.042851, -0.130266, -0.068277, -0.023582, -0.020325, 0.022215, 0.000628, -0.021146, -0.001241, -0.026886, 0.001134, 0.018854, 0.020414, -0.032733, 0.017069, 0.006597, 0.029864, -0.028976, 0.003944, 0.018025, 0.051921, 0.036968, -0.015092, -0.048921, -0.035685, 0.022117, 0.017697, 0.011461, -0.003489, 0.020106, 0.005342, 0.010269, -0.017828, -0.016300, 0.011551, -0.013428, -0.019131, -0.032557, 0.026887, -0.019908, 0.043341, -0.044965, 0.067648, 0.009289, 0.070643, 0.077920, -0.145924, 0.044151, 0.138125, 0.226950, -0.040909, -0.014317, -0.070366, 0.048702, 0.389572, 0.318501, 0.229538, 0.135307, 0.121016, 0.043578, -0.033284, -0.033126, -0.017918, 0.008227, 0.017164, -0.033055, -0.144953, 0.286619, 0.175012, 0.227370, 0.239861, 0.231487, 0.171868, 0.017299, 0.212202, 0.145749, 0.166090, 0.088683, 0.057312, 0.061212, 0.108348, 0.007774, 0.084260, 0.042329, 0.072912, 0.284342, 0.421758, 0.423115, 0.127012, -0.084984, 0.030401, -0.027473, -0.005766, 0.034141, -0.254517, 0.033062, 0.010906, 0.049093, 0.187717, 0.209862, 0.013361, -0.120251, -0.009056, -0.087416, -0.038900, 0.012111, -0.018653, 0.036604, -0.015838, -0.034911, -0.006106, 0.035951, 0.071872, -0.069976, 0.069334, 0.158429, -0.023161, -0.248651, -0.214137, -0.003655, -0.035584, -0.056022, -0.319382, -0.134800, -0.023985, -0.113987, -0.105419, -0.155494, -0.198992, -0.148549, -0.065748, -0.132568, -0.117755, -0.075426, -0.025993, -0.063898, -0.057846, 0.079096, -0.056232, 0.003030, 0.056628, 0.078156, 0.074138, -0.038001, -0.218479, -0.345965, -0.303854, 0.213177, -0.033722, 0.029105, -0.271584, -0.153445, -0.189625, -0.178507, -0.158392, -0.220501, -0.075459, -0.027915, 0.044281, -0.129007, -0.117129, -0.093837, -0.144808, -0.102133, -0.102103, -0.049856, -0.058931, 0.110954, 0.151122, 0.070287, -0.000947, 0.042886, -0.130116, -0.358730, -0.427540, 0.205340, 0.005516, -0.084805, 0.010047, -0.077796, -0.328822, -0.113771, -0.127913, -0.044267, -0.080220, -0.096760, -0.046330, -0.005691, -0.033240, -0.106223, -0.120754, -0.120043, -0.173256, -0.084635, -0.111931, 0.013136, -0.022473, 0.029168, 0.014881, -0.054803, -0.229590, -0.309626, -0.269842, -0.092621, -0.022244, -0.015757, -0.022727, -0.083700, -0.370046, -0.195066, -0.214340, -0.095119, -0.035280, 0.010130, -0.056921, -0.054645, -0.119397, -0.072409, -0.065670, -0.059218, -0.124298, -0.012092, -0.085568, -0.142733, -0.123001, -0.018088, -0.056481, -0.016890, 0.060150, -0.174810, 0.042073, -0.140198, 0.076670, 0.111933, 0.039278, -0.149465, -0.309832, -0.299037, -0.212597, -0.067233, -0.061530, -0.027136, -0.137217, -0.074928, -0.108909, -0.090323, -0.139893, -0.161150, -0.070906, -0.088828, -0.338302, -0.623057, -0.633023, -0.566825, -0.583114, -0.458917, -0.275138, -0.138063, -0.157799, -0.112073, 0.151924, 0.122382, -0.200880, -0.034914, -0.158064, -0.259347, -0.100389, 0.015194, 0.024033, -0.107782, -0.113507, -0.061311, -0.044304, -0.129766, -0.091212, -0.061375, -0.104717, -0.355538, -0.554795, -0.390431, -0.267383, -0.306130, -0.451131, -0.606048, -0.427346, -0.194756, -0.235547, -0.047909, 0.124271, 0.107293, -0.185140, -0.206446, -0.400940, -0.203749, -0.068800, -0.045461, -0.005779, -0.132180, -0.058485, -0.060031, -0.038994, 0.025307, -0.015401, -0.076310, -0.213646, -0.278323, -0.060131, -0.062146, -0.025129, -0.112418, 0.000075, -0.159313, -0.466465, -0.480173, -0.197290, -0.183672, 0.107505, 0.111795, 0.068056, -0.094006, -0.343841, -0.045915, -0.038890, -0.029249, -0.060115, 0.057643, -0.006761, -0.064522, -0.032556, 0.049685, -0.014648, -0.212013, -0.102251, -0.014574, -0.009653, -0.050510, -0.042216, -0.008938, 0.045141, 0.091140, -0.104994, -0.496799, -0.252434, -0.124125, 0.006356, 0.051662, 0.253253, -0.158388, -0.463759, -0.133961, 0.099596, 0.066759, 0.053465, 0.067701, -0.005065, 0.055890, 0.039247, 0.010457, -0.106005, -0.184350, -0.075751, 0.041103, -0.009795, -0.040521, 0.056664, 0.068856, 0.097090, 0.108536, 0.068119, -0.412062, -0.362714, -0.156502, -0.117203, -0.069926, 0.192227, -0.228053, -0.503830, -0.124989, 0.136224, 0.007889, -0.021448, 0.008414, 0.067552, 0.033174, -0.012856, 0.042228, -0.118280, 0.028141, 0.010669, -0.043296, -0.014049, 0.066038, -0.040482, 0.027826, 0.033687, 0.227739, 0.153401, -0.377680, -0.450619, -0.121038, -0.059348, -0.186687, -0.045665, -0.165894, -0.600939, -0.093692, 0.040197, 0.102101, 0.048862, 0.062702, 0.111750, 0.136033, -0.007491, -0.068864, -0.045339, -0.015458, 0.029667, -0.050871, -0.073976, -0.098131, -0.036884, 0.092584, 0.189900, 0.059907, -0.009919, -0.130473, -0.466144, -0.084539, -0.009580, -0.005764, -0.279973, -0.255337, -0.455810, -0.000668, 0.015489, 0.100436, 0.027735, 0.072564, 0.091309, 0.117793, 0.065419, -0.065750, 0.031224, 0.018121, -0.050978, 0.010103, 0.005386, 0.017302, 0.064684, 0.107179, 0.035756, -0.015951, -0.047648, -0.102353, -0.462375, -0.162837, 0.115850, 0.024538, -0.261487, -0.267675, -0.246625, -0.036300, 0.070459, 0.070139, -0.000797, 0.119211, 0.065780, 0.223560, 0.013280, -0.016023, 0.095430, 0.015873, -0.062250, -0.074894, -0.014973, 0.053929, 0.010508, 0.012503, 0.015501, 0.014365, -0.017207, -0.162862, -0.489099, -0.204403, 0.027702, 0.030317, -0.154325, -0.238500, -0.118459, -0.017864, 0.011433, 0.015117, 0.073942, 0.099030, 0.152774, 0.195596, 0.020225, 0.100615, 0.002910, -0.074475, -0.080769, 0.015029, 0.012520, 0.042524, 0.024898, -0.000914, 0.030791, 0.051081, -0.000624, -0.071328, -0.549840, -0.276359, 0.043740, -0.067468, -0.056921, -0.227175, -0.126082, -0.129498, -0.070706, 0.084811, 0.069593, 0.076012, 0.062303, 0.079415, 0.176409, 0.111661, 0.018817, 0.072465, 0.087905, 0.035763, 0.098419, 0.044031, -0.024503, 0.036390, 0.033143, 0.054688, -0.128463, -0.111240, -0.414572, -0.187204, 0.012358, 0.251784, -0.207537, -0.313888, -0.049813, -0.141732, -0.160908, 0.083744, 0.056947, 0.107505, 0.154686, 0.179012, 0.259032, 0.077949, -0.001084, 0.106223, 0.081774, 0.077053, 0.035032, 0.008223, -0.027813, -0.008210, 0.018958, 0.037329, -0.088356, -0.215105, -0.363728, -0.150850, 0.008900, 0.104913, -0.217392, -0.460403, 0.102343, -0.037875, -0.087489, -0.004802, -0.045296, 0.054261, 0.080507, 0.097859, 0.093592, 0.055240, 0.145121, 0.051590, 0.037504, 0.021178, 0.073905, 0.042744, 0.034343, 0.005995, -0.081519, 0.127774, 0.046286, -0.049347, -0.019330, -0.039362, 0.017699, -0.190915, -0.212604, -0.204258, -0.077291, -0.090112, -0.088950, 0.003057, 0.076723, 0.039419, 0.049538, 0.099712, 0.118038, 0.182403, 0.120519, 0.116483, 0.005553, 0.059463, 0.078437, 0.041320, 0.101687, -0.073352, -0.047573, -0.030973, -0.055065, 0.018260, 0.049104, 0.160404, 0.024368, 0.005984, -0.106713, -0.212943, -0.278334, -0.247101, -0.260179, -0.012171, -0.044122, 0.100166, 0.052856, 0.004946, 0.074850, 0.057830, -0.013891, 0.126628, 0.080369, 0.021499, -0.076548, 0.001737, 0.059072, -0.167069, -0.191059, -0.376572, -0.363939, -0.103385, 0.213381, 0.190206, 0.001455, -0.004790, -0.062566, -0.126887, -0.030451, -0.209029, -0.301406, -0.316060, -0.145334, -0.062963, -0.198255, -0.148860, -0.094694, 0.022531, -0.037587, -0.024055, -0.016383, -0.147950, -0.175042, -0.212781, -0.134491, -0.127945, -0.183418, -0.255699, -0.205107, -0.192479, -0.099558, 0.002193, -0.035243, 0.008459, -0.093855, -0.108528, 0.008600, 0.045787, -0.099183, -0.326632, -0.296241, -0.256812, -0.296937, -0.317934, -0.330769, -0.409331, -0.580141, -0.584757, -0.304706, -0.388367, -0.306902, -0.366737, -0.125173, -0.056420, -0.175487, -0.008968, -0.025362, -0.280441, -0.111835, -0.004665, 0.035029, -0.025880, -0.018257, 0.434009, 0.330134, 0.141896, -0.157112, -0.064346, -0.089739, -0.056258, -0.109503, -0.034211, 0.097268, -0.068102, -0.082671, -0.367094, -0.360172, -0.078566, -0.000571, -0.008988, 0.076170, 0.093409, 0.063835, 0.010817, 0.022205, -0.161135, -0.116487, 0.012716, -0.018829, 0.013175, -0.030538, 0.059785, 0.024106, 0.020628, -0.051092, -0.038005, -0.006893, -0.046563, -0.028730, -0.023060, -0.016461, -0.015038, -0.035529, -0.054765, -0.012491, -0.032295, 0.005297, 0.239565, 0.091485, 0.117008, 0.139455, 0.206025, 0.004295, 0.058994, -0.026898, -0.025929, 0.018568, -0.015997, -0.013696, -0.004183, -0.106210, 0.048848, 0.121629, 0.078965, 0.212200, 0.200644, 0.066113, 0.013467, 0.023819, 0.180410, 0.209900, 0.023978, 0.109569, 0.071599, -0.037303, -0.027384, 0.087438, 0.071992, 0.123511, 0.213340, -0.002488, -0.034590, 0.022995, -0.034961, -0.004685, 0.010784, -0.030706, 0.001314, 0.023957, -0.015659, -0.034271, 0.023277, 0.020236, 0.029955, -0.014034, -0.028912, -0.114734, -0.053195, 0.055834, 0.082488, -0.033548, -0.031187, 0.033553, 0.011499, 0.006787, 0.003172, -0.016518, -0.035593, -0.019878, 0.006691, 0.033400, -0.000318, -0.004201, 0.018820, 0.007366, -0.035011, -0.110863, -0.209043, -0.215567, -0.234504, -0.058863, -0.012962, -0.003594, -0.083637, -0.068741, 0.016836, 0.037675, 0.006970, -0.090270, -0.042925, 0.034780, 0.013390, -0.210360, -0.411060, -0.375936, -0.178538, -0.011067, -0.008989, -0.021864, -0.008756, 0.009982, -0.009698, -0.049016, -0.197984, -0.267574, 0.037773, -0.111955, -0.056437, 0.006930, -0.015419, -0.009823, -0.034402, 0.050840, 0.068663, 0.107397, 0.085242, 0.057401, 0.094403, 0.088477, 0.081731, 0.033295, -0.040944, -0.030025, -0.004475, -0.017052, -0.015259, 0.026644, -0.009523, -0.005686, 0.034134, -0.055034, -0.155870, -0.253047, 0.024162, -0.000234, 0.012761, 0.009178, 0.055328, 0.113015, -0.026603, 0.114808, 0.073043, 0.091613, 0.063647, -0.017351, 0.035022, 0.116842, 0.030960, 0.005984, 0.000270, -0.059372, 0.045728, -0.024610, 0.056354, -0.000279, 0.011909, 0.017901, 0.069904, -0.062569, 0.010421, -0.059539, -0.054443, 0.007466, 0.051832, 0.032980, 0.138826, 0.059638, 0.037634, 0.018807, 0.046905, 0.151748, 0.051540, 0.092106, 0.097837, 0.027968, 0.022105, -0.035013, 0.015548, -0.039760, 0.118889, 0.172985, 0.204746, -0.081736, -0.108780, 0.002183, 0.002461, -0.272059, -0.083311, -0.050345, -0.036089, 0.140462, 0.087345, 0.148715, 0.131671, 0.129704, 0.099723, 0.096330, -0.036522, 0.027255, 0.104595, -0.000113, 0.036225, 0.005642, -0.064295, -0.043941, 0.032044, 0.058661, 0.058706, -0.027487, 0.118170, 0.023189, 0.130133, 0.004211, -0.160117, -0.109994, -0.143405, -0.057703, -0.091797, -0.003466, 0.013571, 0.105592, 0.054866, 0.072949, 0.014723, 0.018926, -0.017687, 0.000354, -0.036711, -0.038648, 0.069718, 0.037226, 0.035307, 0.032163, 0.012094, 0.022953, -0.000419, 0.029715, 0.121078, 0.115381, 0.108305, -0.123640, -0.107597, -0.010474, -0.003360, 0.087469, -0.005872, 0.008383, -0.004902, 0.028804, 0.015691, 0.053383, 0.026167, -0.002814, -0.017791, 0.025178, -0.027719, -0.021124, 0.106919, 0.061717, 0.070181, -0.005114, -0.001530, -0.019342, 0.000361, 0.153685, 0.109154, 0.008935, 0.173826, -0.274513, -0.013893, 0.039968, 0.011041, 0.040372, 0.106384, 0.069801, 0.030176, 0.025547, 0.021840, 0.038366, 0.042323, -0.026756, -0.049937, 0.012233, 0.027406, -0.011071, 0.039525, 0.087020, 0.018597, -0.037391, -0.023820, 0.007957, 0.102216, 0.149499, 0.144058, 0.059918, -0.078540, 0.063781, 0.134949, 0.049256, 0.033108, 0.071454, 0.047691, 0.011716, 0.009211, -0.011488, 0.021585, 0.032227, 0.053505, 0.015547, -0.016898, 0.058952, 0.044480, 0.055493, 0.047933, 0.040448, 0.009702, 0.002696, 0.024505, 0.089751, 0.145870, 0.169754, 0.189491, 0.088794, 0.026247, 0.027222, 0.063703, 0.022082, 0.066826, 0.061870, 0.036737, 0.035500, -0.013392, 0.041529, 0.093626, 0.081756, 0.039991, -0.025200, -0.031164, 0.110607, 0.087700, 0.087911, 0.033982, 0.060385, 0.029206, 0.046763, 0.032835, 0.049715, 0.067570, 0.069674, 0.105770, 0.029271, 0.043249, -0.036659, 0.057514, 0.201955, 0.152267, 0.059503, 0.063655, 0.055970, 0.079412, 0.081987, 0.081967, 0.069328, -0.022094, 0.041483, -0.052600, 0.061588, 0.091407, 0.102269, 0.061449, 0.039883, 0.040328, 0.015350, 0.043944, 0.079058, 0.111552, 0.092209, 0.015749, 0.120669, 0.191083, -0.135840, 0.132808, 0.236397, 0.146429, 0.083664, 0.040466, 0.102864, 0.087640, 0.038945, 0.035208, 0.087334, 0.098277, 0.080016, -0.055773, 0.064526, 0.059857, 0.056092, 0.086248, 0.068290, 0.023669, 0.015778, 0.014570, 0.070616, 0.096165, 0.105137, 0.008415, 0.077161, 0.152930, -0.055070, 0.092629, 0.007643, 0.048172, 0.097096, 0.065305, 0.083536, 0.073815, 0.086619, 0.034385, 0.088267, 0.127075, -0.012159, -0.047481, 0.053563, 0.080084, 0.075642, 0.076317, 0.025828, 0.007962, 0.047525, 0.011041, 0.061775, 0.078402, 0.111190, -0.094811, -0.196011, 0.024267, -0.084310, 0.189010, 0.066428, 0.048033, 0.109603, 0.061601, 0.086357, 0.077436, 0.076157, 0.072483, 0.045578, 0.155849, 0.019630, -0.039591, 0.044649, 0.094126, 0.084487, 0.084985, 0.032697, 0.012565, 0.022049, 0.047711, 0.045129, 0.062561, -0.063854, -0.071810, -0.064767, 0.052917, -0.136177, 0.083367, 0.109311, 0.073048, 0.093855, 0.061980, 0.010896, 0.031299, 0.015720, 0.015941, 0.071312, 0.078354, 0.010652, -0.060860, -0.017474, 0.043891, 0.097780, 0.031910, 0.070601, 0.038002, 0.002749, 0.004453, 0.041025, 0.003334, -0.057268, -0.049467, -0.006077, -0.031571, 0.026864, 0.037812, 0.093842, -0.011605, 0.035919, 0.066815, 0.048477, 0.018113, 0.070997, 0.063312, 0.003727, -0.006062, -0.055196, 0.003553, 0.050763, 0.048283, 0.106029, 0.078092, 0.097856, 0.047686, 0.025591, 0.018457, 0.005257, 0.003945, -0.049415, -0.098975, -0.083044, 0.040390, 0.008323, -0.151968, 0.103204, -0.021546, 0.057988, 0.105824, 0.056753, -0.021507, 0.038749, 0.030680, -0.014888, -0.050223, -0.020640, 0.026418, 0.074177, 0.060697, 0.053070, 0.042621, -0.003562, 0.038648, -0.005428, 0.023497, 0.021351, 0.029313, -0.033018, 0.043320, -0.001825, -0.168327, -0.127974, -0.095773, 0.071497, 0.047323, 0.075914, 0.062598, 0.024231, 0.015483, -0.058433, -0.025694, -0.082503, 0.000002, 0.044325, 0.002401, 0.079507, 0.055085, 0.068936, 0.074730, 0.008568, 0.042723, 0.005235, 0.016619, -0.037387, 0.003553, 0.012768, -0.066386, 0.083139, 0.118077, -0.045659, -0.361253, 0.030208, 0.010184, 0.036492, 0.092056, 0.030276, 0.030785, 0.025509, 0.006412, -0.013849, 0.067772, 0.042545, 0.040729, 0.044324, 0.021365, 0.028221, 0.066681, 0.045788, 0.061386, 0.080173, 0.042740, 0.069530, 0.017206, 0.043164, -0.064139, 0.016139, 0.219802, -0.007457, -0.190206, 0.072790, 0.010231, 0.045000, 0.027719, 0.008008, 0.019728, -0.024233, 0.053683, 0.082285, 0.038159, 0.003401, 0.073592, 0.017152, 0.037020, 0.057338, 0.018527, 0.023574, 0.020680, 0.038993, 0.044951, 0.082471, 0.084577, 0.037422, -0.007378, 0.000735, 0.192741, -0.041136, -0.031916, 0.070195, -0.030454, -0.010700, -0.022820, -0.049006, -0.019138, 0.019156, 0.091524, 0.129377, 0.006025, 0.039808, 0.052204, 0.030066, 0.012884, -0.022198, -0.015321, -0.032673, -0.080837, -0.038734, 0.059427, 0.104360, 0.117318, 0.056881, -0.045485, -0.043428, -0.102441, -0.046654, -0.072695, -0.093101, -0.073070, 0.029309, -0.053139, -0.015003, 0.032848, 0.028443, 0.102024, 0.089961, 0.007536, 0.030574, 0.024920, 0.058173, 0.064072, 0.028639, -0.027430, -0.073497, -0.088629, 0.001341, 0.103621, 0.094056, 0.062722, 0.013468, -0.041908, 0.026717, -0.061324, 0.016301, 0.034265, -0.317519, -0.122204, 0.080506, 0.136110, 0.112239, 0.090643, -0.016305, 0.068055, 0.078647, 0.016095, -0.000577, 0.007622, -0.017243, 0.011810, 0.057064, 0.006046, -0.028457, -0.071788, -0.059580, 0.032698, 0.015843, -0.133371, -0.191956, -0.097285, -0.234364, 0.004212, -0.024103, 0.021917, 0.073176, -0.104193, 0.077505, 0.131128, 0.188932, 0.044028, 0.001030, 0.011356, 0.010431, -0.016682, 0.060746, -0.002662, 0.011254, 0.013218, -0.005073, -0.064248, -0.048431, -0.116613, -0.135188, -0.047442, 0.024060, 0.117050, -0.340990, -0.334153, -0.401053, 0.006666, -0.032295, -0.002666, -0.106761, 0.221669, 0.314272, 0.099870, 0.043322, 0.023356, 0.048568, 0.111664, 0.051086, 0.040214, -0.048065, -0.057129, -0.078052, 0.004481, 0.056199, 0.027726, -0.084652, -0.159658, -0.092243, -0.056092, 0.012847, 0.007795, -0.238907, -0.109410, -0.228553, 0.011756, -0.034155, -0.000106, -0.001522, 0.010356, -0.009820, 0.004918, 0.016455, 0.042493, 0.038592, -0.011815, 0.020245, 0.004834, 0.054070, 0.058675, 0.068139, 0.077231, 0.115740, 0.024285, 0.104930, 0.148217, 0.045637, -0.017381, -0.025094, -0.001234, -0.162833, -0.090247, -0.017675, 0.008153, -0.003839, -0.025680, 0.013636, 0.031562, 0.085801, 0.084893, -0.084872, -0.033384, 0.015378, 0.040694, -0.002810, 0.043115, -0.022055, 0.048216, 0.106584, 0.111615, 0.030494, 0.055235, 0.095229, 0.216453, 0.221176, 0.002766, 0.007640, 0.013722, 0.028037, -0.002783, -0.024904, -0.024113, -0.025658, 0.028970, 0.019239, 0.031822, -0.007724, 0.015273, 0.023432, -0.034040, -0.002626, 0.031247, -0.034341, 0.015818, 0.060748, 0.063445, -0.052513, -0.012584, -0.031766, 0.018209, -0.032743, -0.004320, -0.000462, 0.000773, 0.000443, 0.017709, 0.008152, 0.028532, -0.014050, 0.024227, 0.010219, -0.001534, -0.009057, -0.028517, 0.035235, 0.063087, 0.135973, 0.081459, -0.067965, 0.022033, -0.009956, 0.006545, -0.008363, -0.012019, 0.204021, 0.234041, 0.127974, -0.293140, 0.055526, -0.021906, -0.004360, 0.112818, 0.063462, -0.003874, -0.005877, -0.014145, -0.030304, 0.034858, -0.014682, -0.030454, 0.017358, -0.113708, -0.053119, 0.039703, -0.000642, -0.153017, -0.209788, -0.191989, -0.173249, -0.126519, -0.271574, -0.170970, 0.151678, 0.316585, 0.407333, -0.121766, -0.211497, -0.258992, -0.159339, -0.026561, 0.000117, -0.113541, -0.026736, 0.088830, 0.004013, 0.031703, 0.016175, -0.011668, 0.026588, 0.017870, -0.163576, -0.159125, -0.207774, -0.168538, -0.263108, -0.183470, -0.274139, -0.300606, -0.083199, 0.099469, 0.206195, 0.223840, 0.163200, 0.122727, 0.012719, -0.159769, -0.368326, -0.309376, -0.174734, -0.117508, -0.056714, -0.163076, -0.248797, -0.005772, 0.035534, -0.027243, 0.034444, 0.019239, -0.136207, -0.134975, -0.230740, -0.104462, 0.074447, -0.039751, 0.132808, -0.121271, -0.178600, -0.130513, -0.115695, -0.009369, 0.063897, 0.039041, 0.047651, -0.079410, -0.320231, -0.334793, -0.325830, 0.114529, 0.079225, 0.051166, 0.059729, -0.186797, -0.029109, 0.032682, 0.066288, -0.161397, -0.335063, -0.101064, 0.051559, 0.163667, 0.048961, -0.153742, -0.038259, -0.003621, -0.105457, -0.059693, -0.081414, -0.017913, 0.054423, -0.018635, -0.084142, -0.192664, -0.405482, -0.096875, -0.159604, -0.179625, -0.066144, 0.310948, 0.210073, -0.135192, 0.021038, -0.125216, -0.097916, -0.226314, -0.277119, -0.261580, -0.111193, -0.105010, -0.226010, -0.105238, 0.048098, 0.090025, 0.027039, 0.011290, -0.049774, 0.033099, 0.009490, 0.009299, -0.044976, -0.255684, -0.365844, 0.023940, -0.053926, -0.133523, -0.138393, -0.248427, 0.274932, -0.000969, 0.006082, 0.004342, -0.044588, -0.153433, -0.318661, -0.269667, -0.280353, -0.112978, -0.202632, -0.013440, 0.244633, 0.133110, 0.069962, -0.052620, -0.032702, -0.051364, -0.090894, -0.050798, -0.202958, -0.273215, -0.260287, -0.073216, 0.067444, -0.034059, -0.192302, 0.081157, 0.482080, 0.083964, -0.067887, -0.002947, -0.035922, -0.013226, -0.166139, -0.210469, 0.004162, 0.004131, -0.148971, -0.043317, 0.056008, 0.044669, 0.066557, 0.048885, 0.039182, -0.025850, -0.110736, -0.110258, -0.255232, -0.256302, -0.157285, -0.061083, -0.014907, 0.193030, -0.073754, 0.021785, -0.101197, 0.027817, -0.088980, -0.046614, -0.050089, -0.052078, -0.189140, -0.067419, 0.119059, 0.200726, -0.085397, -0.125571, -0.046057, 0.053544, 0.105630, 0.112797, 0.085071, -0.025337, -0.036227, -0.103057, -0.356432, -0.154746, -0.108137, -0.079336, -0.027519, 0.115231, -0.015350, -0.117217, -0.116652, -0.019819, -0.090426, 0.025833, -0.048037, -0.066640, -0.122810, -0.111037, -0.099159, 0.066130, 0.087838, -0.141369, -0.130756, 0.031488, 0.154657, 0.119394, 0.028990, 0.031483, 0.028739, -0.057975, -0.460662, -0.126952, -0.097863, -0.109847, -0.073530, -0.073206, -0.201598, 0.179625, -0.078579, -0.030954, 0.053707, 0.092833, 0.031440, -0.195832, -0.199082, -0.222485, -0.249656, -0.070869, -0.060864, -0.084394, -0.098372, 0.071040, 0.091597, 0.027632, 0.049597, 0.012784, 0.007614, -0.106134, -0.434592, -0.095047, -0.068214, -0.042686, -0.050415, -0.098981, -0.222579, -0.089995, -0.023711, 0.125848, 0.134568, -0.060320, 0.008182, -0.328371, -0.226881, -0.194599, -0.243723, -0.176888, 0.006202, -0.003768, 0.000146, 0.064774, 0.033811, -0.034545, 0.021772, 0.020445, -0.012948, -0.245602, -0.397510, -0.131104, -0.036640, -0.092406, -0.039732, -0.050214, 0.016869, -0.029263, -0.005649, 0.158537, 0.032830, 0.009868, -0.087224, -0.302991, -0.136193, -0.112786, -0.275661, -0.069395, 0.058671, 0.065047, 0.132397, -0.015224, 0.006346, -0.246921, 0.050044, 0.040130, -0.029156, -0.245495, -0.239932, -0.250001, -0.093667, -0.031963, -0.061436, -0.034825, 0.088818, 0.113219, 0.027906, -0.075759, 0.045927, 0.017358, 0.082125, -0.182702, -0.096796, -0.099149, -0.200173, -0.079731, 0.157831, 0.158857, 0.036203, -0.097137, -0.239980, -0.156335, 0.052226, -0.024075, -0.003278, -0.196351, -0.224347, -0.212275, -0.148404, -0.122334, -0.166740, -0.235061, -0.067433, 0.042350, -0.080764, -0.083774, 0.051999, -0.008463, 0.146031, -0.027222, -0.054195, -0.107906, -0.297483, 0.068902, 0.074648, 0.206593, -0.052722, -0.258234, -0.114996, -0.157983, 0.216496, -0.084455, -0.007939, -0.270748, -0.229590, -0.407120, -0.359634, -0.144500, -0.291409, -0.316064, -0.243074, 0.024797, 0.050231, 0.058390, -0.015548, 0.090476, -0.083637, 0.029427, -0.031674, -0.098409, -0.210920, -0.217425, 0.050154, -0.003364, -0.162630, -0.304690, -0.207005, -0.127471, 0.177160, -0.072376, -0.050605, -0.298134, -0.513677, -0.273089, -0.217772, -0.105036, -0.112147, -0.236559, -0.060464, -0.115041, -0.103786, 0.058947, -0.006211, 0.116837, -0.152649, 0.066458, 0.019610, -0.078440, -0.319519, -0.425244, -0.221842, -0.276901, -0.202471, -0.329327, -0.271985, -0.055036, 0.108623, -0.012958, -0.051803, -0.230766, -0.278956, -0.060267, -0.071241, -0.045171, 0.023670, -0.206883, -0.117098, -0.201787, -0.208791, -0.006246, -0.133631, -0.082122, -0.103546, 0.129125, -0.004017, -0.193257, -0.351164, -0.471131, -0.311366, -0.192644, -0.191435, -0.377724, -0.297782, -0.067009, 0.129487, 0.122187, 0.009590, -0.029813, 0.129147, 0.025065, 0.060805, 0.119046, -0.098349, -0.117679, -0.116480, -0.223134, -0.130301, -0.117611, -0.025753, -0.056345, 0.000829, 0.104804, 0.075957, -0.198519, -0.080994, -0.027605, -0.016945, 0.085769, 0.016771, 0.000212, -0.134483, -0.041332, 0.019007, 0.261259, 0.186179, -0.009803, 0.052872, 0.041864, 0.002848, 0.046814, -0.091428, 0.025134, 0.060549, 0.030872, -0.084993, -0.117329, -0.033582, 0.058416, 0.110624, 0.028787, -0.014833, -0.076919, 0.013508, -0.030092, -0.045308, 0.083950, 0.069988, 0.065283, 0.000730, 0.040876, -0.026710, 0.151656, 0.132364, 0.125445, 0.107145, 0.111562, 0.000637, -0.082240, -0.207997, -0.054084, 0.087467, 0.096337, -0.013629, 0.010237, 0.031524, 0.066915, 0.130894, 0.033105, -0.061631, -0.073131, 0.180631, 0.153554, 0.045873, 0.021880, 0.045060, -0.051982, 0.024035, 0.020989, -0.047295, -0.003621, 0.069470, 0.087772, 0.129515, 0.023769, 0.068390, -0.042184, -0.373091, -0.240738, 0.017865, 0.098066, -0.001516, 0.023052, 0.026143, 0.155340, -0.026612, -0.037562, -0.083209, -0.054092, 0.140939, 0.184436, 0.091306, 0.011320, -0.058635, 0.018502, 0.068673, 0.007409, -0.000363, -0.058517, 0.005537, 0.167358, 0.253948, 0.099683, 0.267008, 0.113255, -0.265550, -0.320004, 0.073269, 0.171472, 0.197931, 0.084935, -0.025111, -0.000974, 0.043052, -0.044191, -0.036728, 0.173010, 0.135736, -0.139482, -0.179244, 0.089528, -0.028520, 0.043467, 0.076853, -0.033744, -0.131134, -0.184056, -0.123048, 0.027153, 0.040737, -0.042847, -0.110800, -0.292017, -0.253946, -0.176733, -0.251299, -0.209550, 0.171412, 0.026975, 0.002656, -0.014010, 0.147595, -0.123953, -0.176960, -0.003077, -0.014675, -0.191425, -0.345033, -0.172049, -0.044543, -0.119175, -0.188453, -0.097783, 0.041326, 0.063087, -0.213955, -0.133832, -0.084426, -0.152257, -0.221569, -0.283745, -0.302784, -0.131551, -0.170343, 0.033272, 0.108651, -0.027485, 0.023735, 0.021244, 0.063653, 0.472530, 0.153182, -0.087936, -0.053534, -0.054265, -0.129966, -0.078676, -0.322242, -0.297711, -0.467934, -0.347793, -0.135475, -0.303710, -0.425568, -0.250037, -0.118739, -0.093834, -0.059946, 0.030597, 0.150548, 0.282885, 0.203476, -0.116739, -0.221476, -0.008220, 0.007574, 0.003680, -0.020749, 0.033904, 0.072104, -0.007930, 0.043227, 0.044570, 0.258725, 0.128620, -0.035753, -0.087025, -0.092052, -0.294411, -0.360058, -0.217471, -0.233118, -0.173379, 0.008136, -0.043533, -0.074794, -0.094193, -0.084774, -0.150511, -0.102437, 0.048384, -0.014697, -0.011526, -0.028093, 0.011667, -0.010542, 0.020637, 0.067821, -0.012501, -0.084844, -0.152994, -0.208034, -0.142497, 0.004764, 0.001126, -0.037385, -0.048323, -0.140791, 0.003479, -0.015664, -0.004729, -0.032869, -0.033562, -0.059382, -0.062582, -0.059563, 0.021048, 0.020417, -0.012505, -0.012981, -0.005305, -0.004393, 0.033433, 0.012679, -0.035051, -0.023412, 0.020978, 0.000447, -0.025450, -0.005155, -0.020091, -0.025730, 0.017633, 0.042403, 0.015797, -0.052651, -0.064761, 0.006793, 0.005903, -0.029100, -0.026713, 0.029421, -0.005291, 0.013710, -0.029221, 0.017599, 0.012624, 0.026671, 0.020365, -0.007763, 0.016536, -0.025665, -0.019900, 0.033043, -0.009707, -0.056392, -0.046237, -0.063558, 0.002745, 0.044279, 0.010659, 0.014664, -0.065221, -0.082911, -0.030955, -0.041312, -0.028875, -0.001559, -0.033339, -0.032690, 0.016519, 0.037967, 0.140799, 0.019509, -0.030542, 0.017430, 0.026298, 0.004894, 0.009164, -0.166181, 0.204168, 0.036072, -0.154757, -0.165061, -0.147704, -0.091856, -0.037327, -0.114699, -0.202005, -0.011460, -0.097844, -0.228967, -0.369535, -0.416267, -0.323064, -0.304979, -0.381189, -0.180163, -0.256096, -0.220699, -0.096083, -0.020710, 0.039165, -0.024012, 0.034132, 0.011936, 0.002669, -0.066856, 0.134370, 0.064225, -0.056566, -0.130302, -0.149702, -0.066217, -0.113217, -0.116416, -0.091988, -0.064620, -0.082923, -0.074875, -0.033651, -0.070675, -0.043735, -0.105509, -0.096884, -0.056603, -0.170849, -0.237274, -0.340462, -0.238263, -0.136162, 0.106138, -0.027893, 0.035571, -0.073787, -0.111153, 0.007210, 0.060832, 0.009176, -0.069304, -0.005883, -0.022326, -0.049270, -0.045987, -0.072234, -0.038193, -0.030173, -0.048611, -0.020375, 0.037463, 0.011442, -0.008508, -0.045887, -0.060920, -0.054668, -0.012668, -0.309904, -0.203949, -0.102353, 0.065666, -0.003831, -0.006024, 0.028510, 0.087808, -0.096017, 0.007630, 0.047362, 0.041026, -0.008120, -0.055574, -0.006245, 0.066625, -0.004300, 0.009337, -0.007460, -0.006089, -0.011100, 0.008370, -0.055051, 0.017130, 0.007709, -0.023926, -0.132132, -0.057760, -0.072807, -0.185237, -0.121013, -0.138949, -0.051891, -0.028614, 0.123825, 0.225635, 0.181250, 0.053612, -0.069308, -0.060165, -0.023738, -0.041030, 0.076304, 0.074109, 0.009922, -0.017539, 0.045992, -0.001359, 0.013412, 0.019204, 0.006770, 0.001067, -0.076496, 0.063324, -0.087778, -0.052755, 0.004671, -0.237791, -0.237411, -0.047037, -0.036267, 0.101757, 0.219017, -0.147648, 0.075783, -0.014804, 0.016236, 0.037653, 0.061468, 0.035621, 0.028303, -0.031185, -0.054759, 0.033520, 0.050948, 0.082603, 0.054162, 0.016034, 0.003653, 0.037335, -0.002804, 0.009540, -0.039853, 0.081551, 0.006520, -0.235954, -0.210839, -0.057099, 0.012087, 0.132423, 0.065120, -0.135932, 0.055894, 0.019562, -0.139092, -0.121989, -0.028084, -0.063622, -0.109382, -0.036399, 0.037717, 0.047528, -0.005326, 0.008130, -0.037344, -0.010274, 0.024539, 0.037932, 0.036333, 0.009327, 0.021740, 0.064425, -0.166475, -0.377413, -0.187658, 0.062653, 0.078724, 0.090421, -0.046300, 0.052769, 0.093450, 0.011247, -0.216409, -0.044230, 0.032498, -0.056430, 0.034232, 0.135642, 0.070330, 0.043757, -0.208494, -0.169821, -0.073371, -0.041240, 0.012870, -0.008867, -0.021840, 0.070395, 0.045611, 0.065024, -0.108310, -0.470177, -0.151547, 0.038202, 0.060697, 0.050481, -0.135244, -0.255643, 0.101465, 0.009462, 0.061382, 0.087209, 0.065113, 0.084949, -0.016051, -0.101983, -0.319823, -0.441474, -0.367208, -0.185262, -0.030857, -0.000842, 0.029473, 0.009498, 0.012907, 0.017922, 0.020942, 0.131293, -0.075722, -0.350490, -0.118803, -0.006957, 0.057162, -0.089455, -0.053460, -0.175744, 0.113072, 0.110151, -0.027038, -0.007416, -0.009699, -0.240910, -0.473889, -0.573018, -0.501659, -0.245666, -0.003175, 0.037049, 0.040506, -0.024399, 0.028664, 0.006429, -0.038466, -0.041650, -0.008413, -0.058987, -0.030442, -0.223956, -0.064093, -0.000343, 0.222494, -0.068182, -0.079506, -0.109406, -0.079463, -0.076876, -0.264234, -0.313849, -0.405367, -0.529914, -0.407202, -0.136953, -0.069790, 0.113201, 0.110048, 0.063031, 0.038644, 0.017898, 0.008071, -0.015287, -0.015994, -0.038904, -0.224434, -0.229424, -0.227311, -0.229377, 0.035143, -0.026177, 0.154405, -0.122424, -0.107321, 0.010773, -0.030329, -0.274452, -0.273148, -0.351426, -0.335913, -0.193006, -0.025421, 0.049702, 0.084719, 0.121280, 0.069093, 0.055430, -0.041861, 0.032897, -0.015772, 0.009493, -0.014638, -0.061921, -0.079361, -0.191516, -0.142422, -0.076034, -0.007946, -0.024911, -0.010304, 0.036456, -0.080269, 0.082160, -0.014613, -0.124729, -0.132434, -0.222641, -0.107836, 0.047392, 0.027094, 0.063200, 0.055373, 0.069655, 0.042988, 0.057602, 0.013633, 0.015756, 0.017692, -0.011643, 0.024914, 0.071063, 0.088411, 0.061006, -0.123156, -0.094559, -0.022939, -0.029400, -0.013865, 0.048520, 0.027635, 0.042187, -0.083838, 0.058211, -0.008018, 0.005435, -0.046356, -0.050843, 0.006774, 0.048032, 0.047789, 0.030667, 0.046910, 0.016593, -0.017606, 0.004839, -0.052607, -0.048780, -0.043867, 0.070187, 0.064128, 0.007231, -0.155355, -0.324152, -0.090272, 0.088475, 0.031060, 0.092794, 0.110708, 0.067861, 0.137415, 0.184341, 0.117654, -0.023204, -0.059207, -0.101784, -0.008291, -0.022459, 0.021816, 0.053093, 0.082613, -0.004165, -0.032223, -0.055848, -0.026404, -0.024900, 0.011238, 0.019461, 0.030190, 0.058520, -0.059915, -0.594532, -0.195493, -0.131282, 0.023755, 0.009605, 0.072472, 0.047080, 0.178081, 0.203848, 0.103652, -0.084699, -0.111664, -0.039273, -0.053259, -0.045945, -0.027259, 0.054713, 0.051547, -0.043622, -0.027792, -0.036188, 0.025002, 0.016196, 0.059264, -0.045193, -0.034039, 0.106687, -0.063334, -0.591722, -0.240172, -0.134426, 0.028072, 0.175305, 0.001008, -0.049264, 0.363974, 0.188053, 0.136394, -0.036665, -0.013657, -0.069414, -0.137548, -0.146660, -0.115482, -0.064150, -0.027335, 0.078791, 0.006028, 0.061319, 0.034792, 0.013072, 0.052153, -0.036720, 0.052124, 0.034119, -0.267661, -0.552750, -0.196104, -0.046445, 0.039670, 0.061890, -0.017374, -0.111691, 0.179896, 0.164923, 0.144593, 0.095697, -0.078680, -0.079666, -0.030808, -0.119070, -0.105983, -0.081929, 0.035230, -0.001328, 0.022268, 0.057504, 0.084731, 0.067351, 0.012949, 0.040201, 0.049130, -0.088807, -0.265036, -0.427410, -0.148945, -0.037269, 0.086540, 0.006060, -0.099611, -0.101302, 0.218170, 0.134291, 0.135275, 0.089594, 0.016110, -0.000869, 0.012998, -0.055094, -0.067325, -0.111560, -0.053274, 0.033550, 0.032631, 0.042163, 0.062330, 0.088951, -0.011843, 0.042768, -0.035916, -0.095043, -0.340850, -0.355403, -0.112367, 0.007962, 0.145737, -0.166591, -0.081532, 0.153770, 0.189706, 0.126105, 0.029772, 0.012081, 0.003066, 0.060839, -0.050434, 0.006655, -0.031413, -0.013909, 0.004121, 0.013143, 0.075239, 0.024782, -0.027879, 0.035141, 0.049142, 0.019174, 0.030359, -0.183821, -0.358458, -0.125232, -0.102719, -0.026637, -0.007072, -0.122586, -0.018032, 0.034889, 0.057598, 0.126992, -0.008779, 0.049498, -0.013990, -0.030250, 0.000836, 0.022779, 0.008076, -0.058281, -0.049880, -0.057669, 0.039779, 0.024048, 0.035108, 0.020713, 0.104001, 0.135000, 0.021670, -0.286069, -0.178236, -0.041220, -0.161183, 0.029842, 0.008876, -0.034724, -0.030335, 0.150892, 0.049754, 0.066900, -0.012276, -0.012881, 0.008793, -0.003980, -0.006279, -0.016329, -0.024809, -0.009439, 0.024514, -0.030744, 0.004915, 0.032917, 0.050882, 0.076136, 0.088216, 0.019542, -0.170289, -0.301742, -0.242477, 0.001803, 0.027820, 0.086054, -0.008615, 0.023827, -0.031294, -0.092028, 0.200124, 0.084305, 0.017484, 0.150719, 0.040524, 0.018083, 0.036771, 0.008303, 0.001714, -0.033433, 0.015780, 0.005581, -0.074948, 0.017583, 0.039336, -0.180770, -0.070840, -0.082616, -0.167926, -0.152373, -0.081739, -0.135701, 0.019895, 0.062833, -0.026022, -0.031884, -0.004165, 0.043879, -0.195026, -0.032669, -0.049782, -0.068779, -0.122935, 0.069856, 0.028905, -0.003474, 0.075713, 0.012622, -0.035197, -0.085312, -0.174430, -0.017996, -0.140549, 0.020247, 0.079215, -0.101577, -0.289094, -0.116956, -0.051319, 0.029780, -0.269561, -0.129291, -0.031979, 0.014413, -0.025330, -0.020591, -0.090286, -0.144185, -0.134411, -0.230108, -0.024933, -0.013078, -0.118983, -0.106304, -0.114583, -0.162229, -0.010880, -0.046251, -0.125545, -0.094457, -0.098980, -0.129837, -0.118944, -0.299693, -0.186281, -0.145721, -0.084786, -0.154802, 0.049689, 0.030483, 0.010533, 0.021899, -0.029091, 0.034208, 0.017037, -0.021219, -0.023043, -0.036803, -0.049715, -0.000515, 0.024491, -0.038237, 0.013765, 0.042741, -0.082384, -0.133731, -0.136641, -0.003911, -0.078443, -0.097933, -0.127442, -0.234683, -0.202867, -0.041308, 0.155304, 0.026444, 0.022974, 0.018400, 0.015480, 0.029970, 0.007720, 0.013183, -0.008330, 0.006458, 0.029175, -0.022907, 0.004190, 0.008210, -0.010920, -0.034223, -0.031051, 0.071225, -0.021049, -0.118565, -0.105582, 0.015547, 0.028302, -0.019154, 0.017615, -0.034718, -0.018605, -0.016078, -0.027108, -0.010424, -0.009659, 0.022788, -0.008669, 0.034453, -0.015474, 0.026886, 0.009980, 0.098029, 0.113629, 0.030058, -0.052341, -0.139490, -0.153350, 0.011666, -0.058180, -0.085079, -0.067045, 0.025372, 0.018863, -0.092912, 0.010780, 0.197989, 0.084648, 0.075100, 0.164168, 0.188899, 0.020423, -0.023521, -0.015763, 0.018878, 0.035267, -0.016148, 0.003339, -0.058194, -0.197605, 0.082180, 0.076527, 0.090583, 0.017405, -0.132901, 0.009708, -0.038599, -0.038208, -0.115097, -0.120783, -0.020371, -0.002404, -0.004963, 0.032681, 0.016986, 0.023096, -0.065125, 0.287324, 0.293050, 0.154369, 0.182266, 0.028545, -0.009371, 0.012806, 0.012863, -0.004117, -0.115267, -0.236605, -0.073468, -0.079919, 0.042430, 0.009063, -0.056064, -0.044578, -0.077853, -0.095180, -0.238876, -0.140847, -0.086735, -0.117726, -0.006998, 0.057449, 0.087441, 0.038390, 0.041612, 0.144428, 0.139358, 0.355887, 0.269639, -0.006503, -0.011124, -0.025886, 0.003567, -0.037508, -0.102250, -0.038067, 0.282658, 0.061627, 0.036043, 0.003687, 0.005235, -0.065677, -0.041947, -0.092371, -0.113128, -0.047617, -0.046283, -0.024536, -0.025546, 0.040964, 0.028283, 0.022045, -0.010803, -0.009491, 0.039490, 0.004520, -0.002228, -0.009137, -0.151673, 0.070917, 0.030603, -0.031361, 0.101125, -0.122165, 0.126852, -0.026795, -0.013756, 0.009741, -0.040172, -0.018537, -0.017717, -0.068832, -0.056793, -0.050347, -0.015190, -0.035626, -0.051925, -0.036999, 0.001842, 0.025015, -0.049988, 0.035174, -0.025848, -0.047759, -0.021843, -0.162785, -0.192136, 0.128339, 0.033632, 0.040299, -0.067815, -0.227191, 0.163157, 0.020263, -0.014691, -0.011156, 0.030260, -0.032652, 0.004598, -0.020426, -0.022837, -0.057848, -0.074805, -0.054999, -0.065687, -0.026900, -0.045450, 0.000136, 0.035157, 0.001296, -0.035311, -0.018377, -0.112449, -0.183060, -0.071292, -0.067547, 0.081431, -0.039054, -0.052509, 0.002209, 0.057359, 0.052594, 0.034235, 0.045692, -0.002930, -0.003134, -0.017247, -0.021836, -0.019100, -0.001545, -0.004846, -0.059843, -0.046538, -0.000867, -0.001315, -0.010781, 0.005881, -0.021094, 0.011542, -0.045246, -0.090704, -0.213904, -0.103231, -0.053573, -0.114174, -0.002436, -0.005882, -0.018335, -0.023671, 0.030465, 0.019226, 0.037590, -0.006997, -0.004548, 0.022135, 0.035467, 0.013724, -0.016710, 0.006242, -0.050097, -0.037547, 0.007420, 0.011223, -0.000069, -0.038974, -0.041125, -0.035515, -0.032447, -0.108949, -0.226145, -0.115070, -0.198565, -0.151201, -0.042887, -0.014945, -0.042605, -0.014558, -0.018693, 0.025648, 0.016238, -0.009950, 0.008047, -0.011339, -0.025959, -0.008014, 0.013500, -0.030073, -0.017622, -0.017517, 0.016616, -0.023395, -0.055790, -0.007358, -0.024799, -0.050444, -0.042649, -0.137693, -0.208166, -0.214782, -0.164511, -0.133772, 0.006676, 0.006462, -0.002304, -0.040874, -0.054348, -0.026271, -0.011421, -0.035641, -0.040055, -0.015582, -0.007114, -0.029035, -0.086855, -0.046996, -0.009447, -0.006676, 0.012107, -0.021501, -0.068477, -0.001169, -0.018429, -0.022428, -0.041848, -0.059112, -0.388358, -0.405994, -0.098664, 0.068959, 0.004754, -0.047883, -0.051401, -0.028136, -0.087961, -0.080742, -0.061467, -0.017131, 0.009599, -0.038223, -0.045285, -0.062753, -0.067875, -0.045860, -0.062798, 0.006832, -0.001383, -0.042347, -0.052352, -0.080933, -0.058547, -0.095294, -0.030007, 0.007610, -0.137370, -0.252234, -0.118035, 0.136853, -0.067385, 0.001948, -0.048398, -0.099857, -0.062303, -0.082212, -0.059659, 0.004999, -0.003440, 0.008493, -0.085849, -0.037344, -0.076647, -0.066356, -0.016776, 0.009927, -0.064622, -0.007510, -0.032694, -0.049220, -0.034588, -0.052071, -0.024355, 0.024307, 0.024184, -0.386650, -0.252883, -0.138569, -0.120789, -0.422412, -0.042718, -0.125156, -0.050917, -0.082570, -0.040895, -0.021498, -0.029241, -0.018231, -0.075322, -0.059624, -0.064970, -0.020443, -0.002948, 0.008102, -0.000846, -0.030775, -0.035489, -0.027507, -0.041183, 0.024616, -0.029949, -0.046954, -0.020913, -0.322801, -0.132720, 0.008107, -0.088244, -0.175007, -0.247759, -0.137155, -0.048726, -0.064144, -0.018800, -0.054008, 0.006594, -0.063025, -0.078181, -0.087356, -0.041001, -0.030108, -0.019169, 0.001344, -0.043167, 0.004844, -0.034922, -0.035247, 0.006605, 0.002668, -0.069602, 0.000746, -0.014602, -0.184858, -0.179137, -0.011455, -0.010666, -0.105434, -0.155786, -0.134138, -0.027486, -0.076074, -0.043219, -0.041392, -0.017136, -0.050682, -0.023056, 0.006702, 0.010772, -0.034075, -0.017270, 0.010897, -0.040770, -0.034297, -0.063377, 0.021437, 0.020333, -0.019481, -0.040024, -0.034122, -0.015492, -0.075438, -0.023548, 0.093878, -0.068394, -0.079046, -0.109492, -0.099889, -0.016799, -0.021479, -0.050063, 0.000412, 0.017932, -0.050861, -0.009954, 0.032674, 0.030561, -0.002496, 0.019092, 0.026893, 0.012657, -0.002588, 0.000100, -0.010609, -0.049060, -0.078029, -0.029828, -0.010554, 0.018901, -0.028673, 0.009094, 0.027314, -0.168522, -0.109686, -0.053647, -0.034062, -0.065345, 0.007080, 0.014002, 0.016586, 0.051043, 0.054541, 0.016963, 0.002757, -0.005830, 0.019975, 0.044385, 0.033914, -0.025618, 0.009144, -0.057582, -0.005964, -0.004270, -0.025043, -0.035340, -0.047223, 0.033870, 0.042181, 0.043662, -0.177488, -0.138777, -0.155499, -0.108808, -0.051268, -0.027797, -0.056079, 0.035592, -0.039733, 0.028650, 0.016679, 0.040495, 0.027092, -0.042675, 0.021908, 0.010772, 0.009438, -0.069322, -0.005452, -0.027167, -0.057745, -0.049773, -0.009238, -0.005839, -0.059957, 0.014972, -0.051135, 0.083496, 0.007790, -0.191006, -0.022309, -0.058292, -0.047931, -0.023494, -0.028364, -0.027945, 0.000942, 0.022072, 0.019742, -0.010004, 0.012971, 0.005664, 0.025253, -0.003871, -0.001054, -0.037377, -0.014487, -0.060349, -0.009314, -0.025867, -0.035722, 0.005191, -0.018349, -0.093826, -0.057351, -0.044250, 0.024362, -0.079352, -0.086332, -0.124211, -0.064587, -0.061669, -0.069809, -0.030451, 0.006258, -0.039871, -0.000127, 0.025829, -0.021294, -0.007603, -0.026779, -0.003684, -0.000682, -0.041031, -0.033616, -0.043439, -0.034350, -0.000186, -0.006735, -0.002116, 0.026957, -0.003556, -0.067310, -0.048075, 0.102399, 0.016208, -0.189512, -0.204742, -0.028263, -0.070993, -0.065231, -0.056185, -0.028841, -0.002035, 0.017511, -0.020404, 0.006955, 0.013478, -0.002809, -0.001296, -0.008088, -0.054943, -0.003040, -0.058750, 0.006656, -0.027968, -0.042564, -0.001308, -0.045130, -0.043408, 0.055848, 0.119713, 0.070729, 0.067409, -0.024018, -0.165091, -0.012087, -0.012471, -0.038971, -0.033287, -0.026018, -0.042667, -0.044961, -0.020489, 0.008856, -0.025365, -0.039097, -0.019054, 0.002283, -0.011809, -0.031550, -0.008718, -0.014632, -0.045627, -0.085549, -0.091223, -0.032470, -0.007659, 0.143018, 0.112654, -0.030484, 0.033166, 0.072863, -0.034063, -0.054222, -0.063385, -0.099938, -0.088293, -0.037968, -0.069980, -0.027291, 0.001926, 0.034629, 0.026653, -0.022046, -0.028962, 0.004203, -0.052960, -0.041087, -0.066373, -0.019367, -0.104457, -0.083136, -0.165418, -0.431920, -0.042260, 0.243153, 0.008585, 0.018743, -0.000514, 0.095440, -0.020634, -0.085039, -0.074271, -0.056241, -0.041765, -0.000134, -0.014454, 0.012100, 0.002290, -0.016771, 0.002369, 0.016725, -0.002526, -0.055684, -0.045223, -0.088777, -0.066092, -0.062901, -0.176931, -0.315188, -0.270865, -0.369621, 0.055079, -0.000715, -0.010255, -0.010993, 0.025754, 0.108706, 0.258058, -0.035316, -0.162829, 0.015711, -0.040291, -0.058716, 0.001440, -0.058713, -0.016358, -0.058364, -0.050261, -0.027257, 0.028104, 0.010585, -0.043245, -0.037521, -0.000552, 0.002601, -0.042791, 0.007775, 0.010774, -0.096285, -0.140418, -0.081358, -0.020119, 0.013153, -0.015351, 0.033888, 0.035092, -0.090990, -0.261036, -0.136148, -0.053367, -0.060404, -0.056680, -0.007552, -0.022892, -0.021122, -0.044048, -0.021884, -0.023228, -0.005012, -0.049498, -0.024813, -0.007443, 0.012348, -0.226809, -0.214257, 0.094686, -0.076568, 0.055620, -0.020716, 0.022278, -0.005975, -0.011541, 0.034463, 0.010343, -0.011179, -0.005093, -0.172745, -0.233989, -0.143835, -0.008662, -0.072912, -0.033247, -0.050051, -0.130438, -0.371736, -0.221122, -0.208573, -0.192974, -0.349564, -0.281966, -0.038186, -0.186744, -0.194783, -0.064981, 0.029958, -0.023259, -0.033140, 0.022817, -0.000693, -0.014511, 0.021845, 0.012505, 0.016430, 0.016130, -0.008326, 0.026188, -0.011742, 0.015853, -0.028298, -0.008145, -0.018003, -0.009473, 0.083509, 0.102425, 0.022645, 0.021919, 0.025335, -0.033114, 0.015157, 0.031706, -0.016368, -0.013917, -0.017038, -0.021725, -0.014470, 0.013940, -0.023678, -0.033600, -0.005142, -0.027284, -0.071122, -0.010042, -0.281199, -0.305164, -0.023645, 0.016834, 0.096921, 0.061729, -0.138703, 0.087607, 0.216704, 0.039793, -0.091663, -0.140397, -0.044940, -0.145912, -0.184688, -0.107977, -0.177660, -0.160163, 0.030193, 0.019966, -0.001387, 0.016035, 0.010060, 0.032128, -0.000129, -0.239480, -0.163383, 0.017526, -0.096483, 0.022114, 0.120135, -0.028861, 0.028988, 0.083665, -0.142354, -0.080808, -0.000995, -0.031137, 0.034881, 0.037751, -0.058897, -0.046479, 0.040648, 0.062344, 0.029853, -0.067680, -0.009656, 0.014394, 0.017030, -0.018852, -0.013913, 0.016126, 0.210543, -0.232036, -0.257345, -0.038269, -0.344237, -0.288202, -0.279390, -0.269556, -0.084289, -0.023245, -0.095017, -0.187893, 0.122354, 0.163303, 0.165024, 0.132249, 0.117525, 0.204135, 0.111467, 0.108628, 0.090022, -0.041255, -0.096565, -0.152650, -0.144812, 0.024752, -0.031603, 0.030823, 0.165091, 0.081475, -0.145912, -0.116261, -0.178869, -0.000286, -0.058598, -0.159040, -0.129143, 0.045051, -0.009347, -0.068517, 0.049173, 0.187929, 0.175093, 0.149889, 0.188288, 0.202389, 0.247587, 0.137763, 0.146147, 0.228077, 0.081029, 0.081016, -0.165848, -0.280750, -0.028652, 0.011980, -0.155086, 0.118274, -0.121378, -0.090161, -0.019535, 0.017299, -0.171021, -0.172480, -0.108500, -0.023994, -0.003386, -0.009489, 0.199389, 0.230322, 0.143089, 0.239727, 0.176638, 0.207529, 0.287822, 0.192319, 0.184038, 0.243293, 0.083328, 0.060137, -0.125439, -0.227114, 0.022842, 0.072468, 0.059060, -0.126817, -0.164654, -0.008873, 0.070089, -0.039896, -0.134824, -0.092141, -0.022057, -0.038739, -0.020548, 0.085861, 0.207174, 0.300715, 0.244444, 0.239391, 0.222486, 0.217624, 0.283149, 0.188303, 0.344168, 0.424552, 0.169977, -0.104947, 0.010135, -0.109414, -0.028578, -0.028670, 0.017886, -0.014129, -0.085665, -0.089657, -0.020592, -0.029893, -0.000664, 0.058220, 0.009650, 0.025265, 0.036424, 0.228985, 0.250954, 0.268943, 0.299348, 0.225373, 0.182404, 0.174184, 0.172479, 0.120697, 0.264339, 0.184065, 0.074918, -0.017733, 0.119054, -0.017675, -0.197231, -0.079322, 0.009608, 0.040532, -0.081008, -0.010159, 0.005143, 0.035753, -0.035676, -0.000461, 0.025009, 0.050034, 0.187698, 0.276607, 0.267046, 0.160921, 0.079939, 0.071279, 0.029187, -0.052764, -0.123400, -0.020246, 0.058609, -0.051002, -0.042636, 0.060153, 0.022453, -0.115305, -0.038240, 0.084097, 0.024685, 0.143927, -0.040274, 0.031951, 0.021609, 0.059794, 0.029256, 0.058053, 0.087235, 0.051697, 0.146751, 0.183184, 0.096975, 0.098816, -0.017968, -0.083275, -0.081300, -0.160925, -0.101357, 0.016581, -0.087500, -0.026145, 0.033770, 0.242439, 0.176192, -0.041137, 0.012208, 0.124633, -0.068693, 0.145001, -0.001930, -0.095359, 0.029127, 0.073063, 0.043534, 0.108326, 0.042633, 0.049688, 0.146228, 0.102393, -0.002131, 0.046200, -0.059907, -0.063080, -0.061430, -0.114749, -0.182525, -0.145853, -0.173532, -0.237570, -0.093303, 0.070656, -0.202868, 0.042149, -0.080783, 0.055894, -0.107288, 0.099826, 0.002595, -0.093832, 0.090362, 0.025910, -0.033716, 0.030713, 0.017229, 0.049741, 0.051381, 0.030734, -0.064460, -0.119025, -0.130227, -0.020106, 0.013897, -0.035539, 0.019333, -0.039955, -0.039315, -0.148311, -0.176150, -0.085788, 0.087064, 0.303387, -0.147389, 0.145663, -0.037521, 0.122598, 0.106696, -0.030906, 0.075270, 0.021231, -0.116037, -0.079705, -0.088039, -0.053729, 0.017078, 0.043300, -0.097815, -0.162364, -0.029228, -0.030678, 0.010091, 0.025550, 0.066100, -0.022334, -0.099400, -0.106787, -0.026136, -0.275771, 0.033796, 0.174778, -0.048143, 0.105456, -0.119359, -0.043328, 0.042769, -0.012468, -0.041773, 0.055330, -0.057564, -0.001475, 0.006432, 0.047352, 0.065182, -0.028261, -0.091543, -0.116058, -0.014664, 0.055610, 0.122548, 0.118132, 0.023768, -0.049965, 0.019642, -0.138241, -0.132858, -0.327877, -0.069338, -0.023297, -0.081774, 0.143905, -0.094950, -0.035074, 0.164451, 0.027058, -0.083200, -0.021212, 0.005886, -0.052637, 0.107009, 0.103137, 0.075870, -0.024879, 0.038537, 0.031624, 0.082396, 0.074039, 0.153331, 0.181267, 0.037001, 0.054873, 0.050890, -0.033050, -0.127925, -0.173534, 0.031263, -0.009235, -0.132685, 0.057264, 0.093971, 0.130682, 0.095609, 0.015922, -0.023789, 0.010911, 0.109554, 0.044647, 0.102110, 0.060224, 0.058280, -0.057547, -0.030576, 0.027978, 0.081904, 0.131412, 0.121926, 0.103503, -0.004608, -0.026149, 0.012671, 0.013767, -0.036225, 0.082539, 0.090200, 0.048597, -0.069364, 0.144881, 0.063304, 0.146809, -0.185005, 0.013080, -0.055468, 0.040474, 0.168186, 0.119321, 0.084138, -0.009224, 0.046047, 0.051103, 0.025361, 0.022155, 0.067583, 0.121560, 0.051109, -0.036680, -0.028638, -0.033439, -0.014827, 0.049305, 0.106669, 0.218223, 0.072904, 0.091309, -0.003101, 0.059861, -0.085203, 0.028294, 0.030040, -0.021007, -0.047207, -0.036563, -0.008722, 0.018789, 0.029155, 0.042224, 0.035664, 0.044579, 0.043559, 0.072056, 0.144687, 0.033122, -0.026580, -0.047835, -0.046560, 0.133745, 0.050262, 0.015852, 0.141354, 0.109890, 0.014144, 0.078846, -0.047677, 0.092311, -0.150097, -0.023658, 0.112806, -0.075852, 0.014651, -0.005603, 0.042564, -0.019645, -0.022174, -0.069482, -0.057152, -0.052351, -0.098154, 0.007576, 0.014654, -0.041730, -0.073476, 0.022426, 0.022636, 0.115298, 0.039381, -0.241170, -0.068767, -0.147155, 0.123059, -0.029404, -0.068603, -0.231036, -0.057091, -0.089128, 0.033965, -0.007042, 0.105359, 0.151453, 0.060893, 0.043079, 0.040535, 0.069863, -0.002035, 0.002307, -0.012911, 0.016402, 0.052010, -0.010394, 0.019060, 0.019567, 0.001266, 0.190167, -0.073317, -0.137665, -0.040048, 0.131297, 0.139099, 0.207048, 0.001606, 0.004526, -0.028293, -0.033848, -0.053131, 0.006115, 0.176462, 0.137678, 0.075929, 0.043706, 0.057929, 0.090167, 0.119263, 0.048015, -0.015266, 0.007205, -0.030096, -0.045294, -0.010928, 0.036217, 0.070029, 0.249377, 0.224010, 0.160670, 0.192436, 0.097866, 0.092515, 0.129969, -0.130769, 0.068800, 0.136401, -0.089140, -0.061742, -0.034406, 0.114529, 0.186547, 0.008098, -0.033528, -0.091659, -0.020248, 0.002796, -0.042107, -0.071671, -0.057643, 0.008407, -0.021509, -0.013538, -0.013161, 0.045387, 0.200060, 0.255753, 0.356365, 0.196537, -0.026989, -0.101412, -0.105029, -0.119938, -0.049306, 0.057427, -0.074390, -0.052100, -0.015814, 0.095480, 0.149820, 0.115475, 0.163960, 0.066236, 0.063146, 0.050401, 0.088778, 0.025499, 0.009988, 0.078922, 0.004834, 0.073522, 0.038439, 0.118319, 0.272946, 0.314874, 0.262181, 0.222313, 0.020207, 0.080393, -0.112597, -0.024924, -0.008189, -0.124145, -0.016158, 0.017011, -0.047329, 0.040433, 0.046214, -0.001166, -0.012416, 0.024022, 0.140840, 0.125843, 0.117678, 0.126195, 0.130258, 0.147920, 0.099332, 0.259093, 0.386478, 0.366038, 0.387112, 0.174938, 0.111779, 0.156743, -0.026191, 0.094184, 0.030451, -0.028905, -0.030573, -0.019214, 0.000876, 0.070243, 0.111670, 0.023915, -0.029174, -0.084378, 0.067302, 0.030941, 0.095588, 0.112000, 0.167446, 0.176218, 0.200966, 0.124294, 0.058443, 0.157191, 0.303423, 0.180168, 0.303282, 0.086148, 0.159109, -0.126170, -0.041338, -0.024311, 0.031988, -0.010798, -0.012886, 0.132940, -0.066044, 0.096955, 0.191014, -0.062052, -0.096810, 0.076788, 0.129809, 0.097325, 0.085028, 0.063292, 0.094289, 0.118171, 0.187707, 0.125278, 0.122059, 0.201834, 0.196672, 0.091698, 0.073182, 0.087217, 0.095899, 0.042704, 0.007114, -0.050339, 0.024065, -0.004815, -0.018537, -0.015095, -0.046494, 0.035082, 0.066130, 0.057946, 0.185920, 0.173850, 0.172348, 0.173855, 0.103862, 0.016368, 0.067924, 0.122511, 0.252396, 0.054066, 0.060225, 0.069213, 0.085768, 0.069069, -0.053272, 0.024499, 0.097908, 0.053165, -0.044386, -0.016378, -0.003634, -0.013029, 0.016971, -0.008762, -0.012241, -0.093857, -0.114622, -0.147933, 0.032490, -0.009751, -0.061261, 0.023307, 0.040338, 0.209383, 0.247024, 0.044653, 0.164273, -0.138338, -0.014927, 0.092130, -0.044122, -0.010345, -0.067586, 0.010941, 0.001294, 0.034118, 0.031133, 0.014119, 0.010154, 0.003392, -0.000737, -0.013041, -0.021515, -0.015759, 0.026855, 0.031534, 0.006835, 0.013987, -0.015075, -0.035602, 0.013288, 0.060881, 0.083356, 0.021492, 0.053012, 0.023823, -0.018748, 0.012445, -0.026309, -0.021186, -0.018181, -0.033220, 0.030908, -0.028555, -0.019089, -0.011841, 0.031048, 0.003702, -0.007019, 0.008712, 0.027956, 0.030659, 0.034451, 0.178433, 0.144065, 0.071561, 0.060795, 0.124659, 0.164330, 0.023062, 0.126916, 0.129419, 0.111839, 0.014052, 0.022057, -0.044881, -0.023881, -0.001635, -0.055789, 0.068567, 0.044847, -0.019583, 0.017491, -0.013504, 0.022054, 0.002674, 0.003868, 0.084553, 0.079151, 0.046475, 0.011820, -0.061898, -0.071835, 0.029066, -0.094680, -0.063614, 0.070713, 0.053814, -0.095258, 0.053162, -0.011884, -0.103397, -0.130096, -0.109118, -0.221174, -0.129701, 0.025976, -0.037830, -0.070552, 0.006541, 0.114299, -0.024647, 0.025459, -0.005754, -0.032651, 0.235460, 0.066255, -0.101278, -0.205633, -0.179396, -0.166914, 0.104424, -0.068998, -0.086864, -0.103723, -0.001010, -0.022840, -0.132597, -0.198605, -0.157155, -0.165246, -0.216271, -0.361950, -0.214717, -0.226643, -0.228911, -0.274583, -0.135567, -0.019828, 0.016309, 0.017639, -0.030616, -0.005588, 0.261273, 0.158760, -0.140221, -0.178010, -0.141260, -0.124891, -0.030004, 0.075008, 0.039297, 0.024445, 0.058648, 0.059708, 0.133060, 0.120795, 0.087455, 0.009324, 0.059469, -0.068522, -0.099274, -0.044063, -0.119230, -0.227844, -0.190711, 0.009212, 0.113344, 0.022173, -0.009096, 0.012396, 0.137406, 0.101919, -0.108645, -0.029599, 0.138536, 0.059162, -0.081045, -0.038689, -0.005150, 0.108755, 0.159918, 0.166752, 0.099718, 0.131318, 0.152646, 0.112299, 0.070646, 0.105459, 0.054284, 0.051081, 0.012253, -0.118185, -0.142294, 0.052681, 0.205510, -0.000568, -0.030554, 0.082071, 0.111382, 0.253075, -0.022982, 0.059335, 0.157130, 0.044607, 0.101397, 0.110709, 0.086879, 0.063257, 0.002998, 0.030006, 0.058597, 0.034555, 0.005187, 0.015479, 0.054987, 0.026441, 0.040751, 0.068279, 0.129659, 0.083952, 0.090270, 0.083592, 0.133250, 0.164878, 0.023515, 0.084442, 0.003436, 0.269095, 0.104545, 0.219697, 0.247445, 0.110497, 0.121381, 0.116173, 0.085854, 0.011330, 0.049856, 0.051974, 0.010368, 0.025189, 0.043516, 0.010039, 0.054073, 0.086690, 0.053970, 0.062026, 0.096482, 0.052575, 0.147979, 0.145065, 0.016621, 0.221156, 0.115640, 0.384049, 0.131232, 0.382973, 0.200155, 0.143673, 0.104329, 0.106231, 0.138148, 0.057876, 0.042930, 0.083393, 0.068967, 0.050198, 0.061640, 0.028314, 0.068382, 0.074150, 0.008315, 0.063043, 0.026030, 0.001651, 0.101128, 0.065060, 0.188339, 0.202683, 0.192580, 0.195357, 0.073012, 0.309585, 0.221926, 0.311054, 0.293982, 0.146014, -0.021594, 0.077973, 0.044320, 0.074315, 0.045364, 0.117345, 0.079294, 0.051564, 0.135292, 0.109101, 0.105581, 0.070704, 0.019945, 0.045433, 0.006554, 0.104451, 0.027148, 0.137131, 0.307771, 0.428450, 0.272473, 0.009563, 0.090818, 0.252770, 0.276090, 0.226109, 0.175984, 0.089638, 0.015528, 0.058515, -0.001916, 0.034434, 0.093600, 0.097642, 0.073187, 0.214645, 0.242359, 0.122026, 0.101425, 0.040575, 0.022106, -0.009802, 0.031262, 0.157256, -0.008503, 0.148422, 0.240765, 0.246764, 0.382457, 0.151420, 0.091354, 0.170614, 0.202482, 0.193516, -0.019567, -0.028609, -0.019917, 0.026748, -0.062469, -0.060791, -0.024677, -0.026172, -0.027065, 0.124879, 0.021908, -0.061353, -0.074528, -0.085500, 0.031656, -0.020245, -0.058210, -0.036713, -0.032223, 0.097378, 0.183551, 0.195996, 0.337889, 0.183407, -0.005695, 0.149279, 0.222182, 0.121196, -0.081883, -0.064364, -0.103373, -0.066406, -0.108367, -0.146172, -0.099439, -0.134948, -0.131126, -0.180172, -0.112187, -0.137697, -0.073432, -0.051681, -0.087239, -0.103062, -0.021815, -0.041863, -0.129673, -0.021721, -0.008599, 0.022425, 0.246590, 0.074696, 0.092593, -0.016945, 0.236187, 0.028250, -0.115466, -0.108030, -0.141445, -0.116599, -0.075311, -0.118914, -0.105821, -0.101092, -0.090226, -0.100643, -0.063300, -0.135738, -0.088584, -0.097743, -0.059882, -0.149212, -0.103121, -0.139125, -0.001758, -0.044337, -0.023971, -0.224301, 0.204187, -0.073779, 0.070611, 0.023739, 0.219380, -0.009546, -0.160966, -0.090437, -0.187415, -0.105034, -0.104283, -0.101104, -0.068202, -0.105147, -0.160068, -0.042334, -0.010442, -0.129468, -0.164886, -0.063211, -0.057013, -0.094144, -0.128167, -0.020485, -0.030336, 0.047060, 0.002479, -0.145428, 0.202111, 0.037448, 0.165595, -0.080190, 0.119317, -0.029176, -0.151034, -0.003764, -0.155571, -0.061642, -0.076291, -0.124330, -0.105604, -0.110727, -0.051282, -0.002923, -0.030252, -0.153706, -0.175621, -0.119072, -0.022106, -0.052601, 0.000214, 0.037947, -0.003660, 0.056230, 0.068703, -0.035469, 0.101593, -0.105554, 0.064611, 0.109617, 0.175604, 0.001192, -0.012235, -0.013625, -0.098843, -0.134768, -0.049366, -0.014535, -0.074644, -0.133061, 0.035601, 0.012785, -0.101833, -0.103002, -0.140466, -0.090543, -0.074597, 0.034399, -0.055120, 0.042741, -0.014987, 0.072246, 0.076859, -0.039988, 0.082486, -0.103298, -0.026116, 0.246180, -0.130985, 0.094610, -0.043747, 0.020984, -0.110347, -0.175966, -0.114048, -0.038456, -0.039594, -0.030478, 0.022771, -0.057180, -0.070844, -0.099334, -0.093666, 0.036403, -0.074667, 0.028705, 0.057504, -0.137306, -0.057292, -0.061049, -0.010632, -0.107959, 0.112907, 0.051091, 0.168000, 0.302939, -0.140921, 0.054938, 0.045503, 0.052754, -0.015897, -0.046431, -0.108760, -0.078646, -0.029010, 0.005533, -0.041961, -0.004155, -0.026477, -0.048265, -0.073362, 0.063985, 0.100830, 0.013828, 0.031030, -0.074995, 0.078232, -0.017266, -0.005895, -0.158459, -0.000668, -0.078108, 0.006365, 0.088542, -0.035188, -0.006611, 0.113816, 0.050337, 0.167632, 0.158625, 0.040065, 0.076970, -0.010228, -0.073676, 0.033711, -0.019371, 0.001798, -0.030640, -0.000505, 0.017671, 0.045463, 0.026130, 0.028789, -0.008511, 0.073423, 0.109473, 0.015004, 0.067050, 0.081481, -0.008223, 0.015993, 0.029410, -0.081900, 0.085034, 0.274795, 0.194657, 0.253473, 0.230842, 0.197334, 0.158843, 0.118877, 0.050842, 0.078743, 0.005977, 0.041063, 0.010584, -0.055626, -0.077146, -0.012657, 0.004418, 0.138376, 0.131146, 0.141617, 0.146568, 0.009574, -0.140951, -0.023995, -0.006013, -0.006453, -0.028628, 0.039234, 0.101491, 0.199370, 0.206995, 0.383582, 0.148940, 0.153480, 0.177452, 0.168843, 0.170956, 0.046757, 0.022152, 0.022968, 0.029102, 0.029462, 0.081906, 0.064058, 0.067629, 0.136029, 0.209127, 0.176404, 0.105711, 0.100030, -0.046476, -0.007682, 0.006684, -0.033420, 0.021988, 0.064803, 0.114118, 0.189859, 0.214851, 0.213693, 0.134167, 0.148252, 0.128051, 0.143342, 0.163704, 0.170163, 0.127799, 0.161925, 0.173101, 0.111309, 0.139640, 0.124978, 0.120410, 0.127525, 0.139077, 0.160944, 0.030758, 0.132241, -0.069998, -0.102042, -0.004293, 0.035007, -0.000798, 0.041985, 0.095390, 0.306553, 0.090155, 0.001826, -0.011797, 0.018935, 0.125266, 0.115676, 0.186939, 0.184264, 0.242709, 0.228923, 0.236636, 0.192394, 0.146288, 0.089667, 0.073543, 0.009598, 0.009582, -0.075329, -0.019267, 0.069232, -0.001611, 0.025534, 0.001792, 0.029685, 0.004483, -0.005065, 0.175170, 0.008020, -0.124473, -0.083852, -0.011683, -0.038711, -0.069803, 0.024374, 0.003886, 0.057622, 0.065550, 0.038838, 0.051629, 0.002844, -0.032922, 0.025014, 0.017441, -0.109433, -0.146107, -0.206606, -0.232913, 0.083130, -0.106320, 0.009723, -0.029138, 0.024088, -0.013954, -0.097928, 0.008553, -0.038445, -0.034022, -0.043512, -0.084954, -0.053996, 0.025613, -0.047050, 0.058659, -0.007000, 0.001376, 0.001598, 0.009514, 0.000667, -0.016556, 0.008109, 0.017898, -0.304459, -0.197333, -0.011220, -0.004988, 0.197592, -0.088663, 0.022499, -0.022200, -0.023715, -0.024905, -0.013155, -0.102793, -0.194854, -0.010889, 0.012905, -0.091417, 0.107833, 0.055619, 0.027906, 0.126743, 0.045480, 0.108675, 0.061413, 0.022408, 0.168559, 0.091484, 0.087144, 0.192392, -0.040504, 0.008022, 0.129325, 0.079773, 0.051549, -0.038544, 0.002136, 0.019502, -0.005567, 0.022968, 0.009018, -0.032521, 0.122366, 0.092244, 0.104869, 0.178709, 0.329337, 0.263384, 0.314667, 0.202983, 0.143227, 0.457775, 0.067448, -0.129235, -0.026137, 0.165431, 0.164138, 0.148795, -0.089506, -0.041653, 0.121878, 0.164839, 0.003631, -0.000916, -0.014895, 0.026174, 0.004383, -0.035221, 0.018314, 0.022774, -0.014881, -0.005811, -0.030698, -0.010056, 0.014832, -0.013547, 0.005539, -0.031981, 0.085252, 0.071344, -0.129993, -0.157915, 0.011490, -0.002910, 0.034739, 0.023227, -0.011944, 0.009008, 0.013192, -0.034601, -0.027090, -0.005143, 0.014160, -0.029192, 0.011951, 0.003322, 0.028105, -0.012950, 0.026968, -0.004571, 0.115065, 0.124969, 0.134782, 0.179929, 0.263180, 0.367023, 0.341068, 0.285137, -0.019250, 0.291408, 0.287733, 0.237759, 0.260387, 0.183663, 0.220107, 0.315534, 0.136968, 0.035666, -0.006122, -0.007825, -0.004117, -0.003403, -0.025895, -0.034031, 0.052198, 0.055151, 0.096869, -0.026194, 0.108969, 0.204795, 0.256943, 0.360732, 0.421858, 0.554455, 0.530838, 0.396209, 0.282887, 0.416483, 0.374667, 0.329841, 0.314636, 0.364184, 0.304647, 0.358359, 0.336138, 0.199220, 0.149075, 0.061333, -0.009515, -0.027057, -0.015029, 0.027485, 0.022677, 0.114310, 0.134085, -0.008844, 0.069924, 0.256241, 0.267957, 0.136011, 0.067661, 0.123766, 0.380670, 0.427802, 0.247535, 0.240026, 0.227938, 0.221951, 0.205378, 0.045504, 0.149987, -0.007277, 0.042352, 0.122019, 0.065357, 0.072356, -0.001804, 0.011405, 0.019735, -0.045173, -0.002304, 0.019299, -0.088827, 0.011762, -0.055631, -0.004853, 0.004131, -0.046139, 0.058509, 0.152173, 0.083430, 0.013496, 0.064358, 0.143063, 0.033303, 0.017851, 0.123531, -0.152386, -0.148433, -0.101971, -0.066070, 0.083746, -0.069826, 0.123037, 0.161304, 0.113854, -0.009843, -0.034967, 0.055759, 0.041644, -0.129690, -0.018248, 0.072024, 0.052112, -0.053824, -0.111284, 0.024859, 0.007698, -0.006828, 0.176317, 0.035140, 0.028576, 0.008726, -0.046216, -0.028589, 0.020003, 0.089125, 0.060755, -0.021259, -0.136197, -0.009287, 0.068914, 0.200846, -0.050911, 0.029365, 0.019105, -0.073544, 0.116715, -0.170865, -0.196674, 0.002791, 0.009782, -0.031355, 0.008732, 0.107520, 0.137607, 0.200692, 0.259020, 0.269206, 0.278245, 0.236604, 0.196027, 0.213671, 0.123772, 0.104763, 0.116057, -0.149066, -0.214914, -0.037561, 0.122744, -0.000586, 0.089052, -0.004490, 0.023117, -0.129891, 0.151890, -0.177650, -0.231422, -0.117938, -0.094772, 0.000544, 0.059118, 0.131304, 0.144542, 0.215682, 0.193384, 0.187546, 0.220140, 0.215986, 0.122399, 0.124951, 0.044734, 0.158845, 0.072287, -0.068567, -0.068610, -0.064958, -0.048843, -0.046591, 0.077712, 0.192477, -0.004583, -0.156442, 0.014545, -0.163014, -0.194493, -0.052962, -0.042567, 0.015883, -0.026527, 0.070952, 0.089208, 0.070934, 0.100867, 0.183037, 0.172494, 0.214403, 0.078715, 0.112169, 0.089663, 0.032987, 0.088027, 0.033312, -0.091485, -0.083360, -0.081763, 0.056533, 0.137163, -0.094020, -0.105397, -0.108231, 0.073795, -0.107883, -0.038532, 0.030329, -0.011595, -0.021219, 0.027507, 0.076305, 0.058540, 0.072084, 0.135926, 0.226418, 0.195244, 0.012916, 0.027835, 0.036269, -0.015301, -0.065427, -0.079536, -0.046294, -0.016726, 0.019338, 0.218504, 0.313027, 0.085697, -0.084863, -0.076878, 0.110034, 0.164644, -0.158704, 0.020960, 0.080713, -0.034080, -0.010085, -0.050584, -0.028258, 0.054797, -0.006120, 0.174505, 0.290095, -0.088151, -0.040288, -0.040941, -0.028244, -0.038832, 0.014162, -0.027285, -0.083572, 0.105466, 0.007772, 0.148652, 0.321970, 0.095783, -0.071413, -0.004281, 0.196057, 0.039801, -0.042421, 0.004222, 0.065751, 0.072056, 0.006772, -0.081301, -0.058192, -0.066291, -0.052754, 0.222292, 0.139358, -0.095570, -0.088398, -0.004135, 0.117831, -0.013560, 0.128984, 0.082096, 0.038948, 0.227727, 0.336810, 0.184114, 0.291586, 0.110898, -0.015928, 0.077758, 0.167357, -0.013075, 0.061123, 0.080772, -0.004020, -0.022727, -0.073555, -0.073077, -0.132713, -0.238909, -0.353223, -0.022659, 0.158352, -0.035237, -0.068574, 0.053451, 0.056807, 0.087141, 0.052306, -0.001286, 0.033912, 0.371817, 0.145157, 0.159719, 0.102815, 0.091391, 0.041238, 0.040407, 0.111689, 0.120288, 0.126499, -0.026884, -0.094976, -0.090190, -0.111740, -0.136033, -0.141132, -0.258371, -0.286284, 0.160029, 0.167201, -0.062176, -0.001544, 0.001437, -0.022611, -0.002118, -0.033278, -0.071490, -0.028881, 0.031572, -0.045475, -0.038855, 0.004927, -0.174683, -0.037253, -0.037176, -0.012086, 0.122522, -0.111886, -0.212655, -0.080238, -0.108958, -0.076892, -0.117138, -0.092667, -0.173464, -0.121531, 0.071807, 0.076205, -0.005967, -0.056361, -0.101442, -0.071382, -0.124747, -0.022387, -0.032196, -0.083303, -0.129788, -0.188395, -0.066432, -0.012277, -0.024743, -0.043744, -0.010843, -0.153416, -0.151900, -0.092833, -0.051430, -0.073620, -0.041890, -0.093628, -0.163813, -0.059982, -0.053286, -0.120304, -0.002867, -0.050206, -0.061149, -0.080415, -0.101620, -0.029524, -0.097702, 0.049036, 0.064271, -0.189833, -0.167704, -0.036034, -0.081830, 0.084311, 0.027953, -0.060043, -0.002564, 0.011042, -0.284318, 0.173606, 0.039459, -0.077316, -0.069881, -0.044095, -0.030504, -0.008909, 0.025507, -0.059173, -0.016800, -0.098886, -0.145613, -0.096783, -0.128334, -0.130741, -0.099761, -0.166582, -0.222236, -0.171121, -0.146611, 0.010546, -0.045569, -0.023733, -0.042580, 0.035320, 0.000305, -0.182683, -0.167392, -0.018762, 0.115257, -0.067241, -0.047154, -0.038391, -0.080185, 0.095554, 0.024489, 0.054470, -0.067480, -0.140899, -0.095659, -0.106815, -0.056211, -0.155146, -0.060289, -0.115820, -0.193327, -0.092476, -0.248719, -0.123265, -0.040520, 0.006515, -0.117229, 0.135769, -0.026494, -0.012585, -0.209483, -0.029743, 0.010074, -0.017452, -0.102134, -0.099902, 0.056085, 0.159321, 0.084052, -0.180008, -0.124274, -0.164035, -0.095184, -0.057899, -0.004119, 0.009046, 0.051362, 0.016226, 0.014507, 0.075937, -0.141405, -0.034207, 0.104970, 0.038811, -0.085215, 0.094284, 0.230890, -0.081951, -0.205925, 0.004387, -0.092206, -0.043290, 0.022017, -0.032606, 0.063089, 0.078917, -0.009695, 0.032035, -0.074894, -0.087430, -0.034570, -0.004473, 0.063251, 0.057736, 0.166978, 0.174574, 0.136475, 0.333104, 0.296427, 0.256888, 0.291487, -0.068278, -0.003277, 0.023358, 0.067647, -0.180595, -0.124067, 0.145004, 0.067580, 0.098709, 0.077434, 0.140261, 0.181948, 0.046914, -0.008604, 0.067287, 0.150647, 0.101301, 0.048619, 0.039050, 0.051393, 0.057568, 0.178557, 0.229654, 0.240672, 0.291261, 0.284594, 0.279962, 0.379948, 0.036027, -0.158674, -0.007509, 0.003732, -0.052748, -0.032286, 0.210067, -0.012582, 0.179574, 0.224568, 0.120590, 0.047661, 0.100099, 0.109073, 0.119430, 0.100186, 0.077322, 0.061680, 0.062295, 0.032942, 0.057061, 0.028140, 0.128003, 0.081448, 0.061454, 0.098041, 0.190384, 0.221576, -0.090795, 0.098965, 0.045579, 0.000474, 0.056734, -0.040027, 0.129512, 0.190596, 0.190743, 0.258462, 0.153357, -0.000654, -0.003457, 0.065655, 0.101630, 0.014677, 0.162119, 0.014754, -0.008350, -0.009090, -0.029511, -0.054195, -0.019220, 0.007700, 0.076108, 0.183710, 0.263997, 0.217243, -0.213519, 0.039881, -0.034781, 0.026518, 0.135890, 0.080070, 0.119988, 0.190704, 0.038257, 0.033978, 0.095035, 0.023305, 0.089945, 0.009374, 0.059179, 0.079913, 0.010482, 0.002294, 0.007836, -0.024810, -0.008676, 0.014863, 0.066947, 0.046170, 0.124422, 0.241641, 0.304050, 0.079347, -0.140035, -0.000224, -0.017061, -0.002910, -0.051870, -0.032064, 0.168678, -0.056521, -0.024429, 0.062517, 0.149549, 0.075921, 0.100622, 0.034783, 0.077982, 0.037697, 0.021235, 0.054083, 0.097062, 0.086931, 0.098244, 0.032330, 0.138237, 0.155157, 0.026782, 0.113033, 0.374495, -0.151915, 0.087768, 0.015463, 0.000110, 0.019051, 0.009149, -0.010419, 0.147435, 0.386485, 0.207107, 0.329204, 0.356493, 0.277978, 0.182512, 0.198736, 0.238583, 0.144722, 0.147067, 0.144066, 0.188714, 0.148123, 0.227011, 0.312814, 0.312078, 0.228577, 0.153263, 0.169829, 0.297452, 0.194706, 0.083109, -0.033101, -0.010918, 0.025332, 0.018931, -0.045656, 0.144938, 0.321163, 0.365983, 0.440597, 0.440619, 0.450237, 0.442540, 0.384787, 0.391376, 0.416517, 0.695725, 0.394095, 0.431821, 0.369095, 0.561462, 0.433314, 0.491168, 0.310506, 0.365453, 0.295170, 0.170038, 0.039768, -0.033756, -0.023724, 0.011458, 0.004742, -0.003319, 0.020703, -0.195202, -0.033516, 0.171838, 0.163988, 0.252021, 0.233510, 0.247346, 0.268829, 0.301303, 0.164517, 0.513374, 0.354177, 0.131695, 0.106463, 0.177558, 0.193019, 0.163806, 0.097342, 0.107854, -0.206910, -0.017097, 0.016085, -0.001132, 0.028755, 0.015753, 0.001664, -0.012506, -0.031439, 0.019802, -0.020009, -0.034590, 0.018802, 0.031451, 0.018793, -0.032779, 0.013422, -0.124141, -0.176724, -0.123652, -0.079965, -0.011902, 0.011791, -0.001960, 0.012219, 0.008047, 0.010386, 0.002848, 0.012354, -0.029587, 0.024656, -0.017750, 0.014799, 0.024440, -0.005801, 0.007012, -0.012816, -0.024599, 0.031287, 0.097479, -0.034135, -0.268993, -0.268572, -0.071542, 0.008051, 0.016259, -0.005214, -0.020875, -0.030984, -0.048568, -0.002293, -0.043492, 0.001422, -0.041655, 0.053150, 0.123931, 0.163231, -0.013878, 0.011540, -0.020921, 0.027166, 0.014203, 0.015814, 0.056134, 0.266330, 0.138880, 0.002865, -0.224671, -0.023041, -0.026797, -0.077327, -0.041400, -0.049207, -0.036911, -0.092343, -0.097484, -0.046632, -0.058830, -0.051595, -0.036290, 0.005441, -0.005040, 0.010546, 0.012036, -0.001324, -0.015412, -0.011976, -0.028561, -0.019347, 0.007002, 0.008507, -0.010981, 0.236879, 0.074805, 0.072350, -0.088734, -0.056599, -0.007269, -0.124007, -0.097147, -0.105035, -0.065483, -0.092392, -0.022039, -0.038939, -0.016265, -0.042420, -0.044599, 0.017804, 0.007286, -0.027491, -0.113797, -0.035321, -0.072823, -0.082665, 0.091701, 0.005701, 0.010046, 0.079898, -0.072920, -0.091621, -0.070607, 0.024112, -0.140004, -0.050721, -0.038467, -0.092729, -0.129444, -0.209589, -0.206823, -0.219082, -0.174059, -0.179377, -0.102750, -0.122656, -0.103635, -0.107654, -0.128903, -0.121085, -0.020583, -0.021506, -0.025836, -0.075268, -0.013826, -0.017308, -0.003231, -0.015818, -0.036815, 0.042218, -0.149602, -0.116027, -0.122999, 0.038653, 0.087795, -0.049153, -0.102665, -0.148685, -0.132351, -0.056881, -0.016096, -0.046286, -0.202457, -0.237541, -0.266182, -0.229347, -0.278622, -0.219244, -0.134640, -0.149376, -0.092891, -0.005120, 0.052901, 0.076233, -0.021903, -0.082767, 0.035099, 0.365950, 0.060004, 0.129618, -0.067459, -0.030548, 0.086659, -0.001845, 0.078774, 0.016791, 0.090502, -0.082150, -0.109567, -0.090636, -0.034684, -0.036075, -0.072287, 0.005868, 0.019462, 0.065445, -0.060311, -0.075806, -0.051469, -0.039225, -0.150749, 0.073378, 0.104469, 0.092619, 0.018565, 0.155645, 0.152304, 0.169769, 0.001153, 0.065864, 0.067061, 0.117525, 0.075708, 0.076371, 0.023910, 0.012203, -0.103941, -0.066308, -0.064184, 0.024486, -0.012290, 0.051558, -0.002144, -0.010088, -0.039002, 0.067053, 0.141355, -0.157872, -0.139264, -0.036453, 0.092460, 0.150015, 0.037156, 0.056317, 0.168526, 0.088037, 0.058038, 0.123824, 0.074879, 0.053632, 0.085410, 0.009243, 0.027982, 0.010614, -0.048807, -0.041673, 0.018215, 0.043115, 0.029247, -0.031019, -0.027117, -0.103165, 0.051340, 0.109680, 0.023375, -0.139443, -0.092150, -0.038840, 0.029654, 0.100405, 0.208923, 0.190354, 0.149842, 0.133060, -0.011237, 0.047306, 0.057389, 0.102798, 0.013215, 0.048232, 0.050821, 0.052102, 0.102735, 0.135898, 0.114224, 0.152391, 0.135008, -0.018781, 0.019819, 0.016044, 0.073351, 0.140739, 0.071039, 0.025208, -0.115316, 0.227211, 0.134617, 0.192755, 0.216150, 0.034170, 0.072178, 0.014422, -0.050372, -0.079147, 0.027339, 0.044178, 0.041253, 0.064132, 0.149569, 0.202415, 0.078118, 0.079767, 0.109793, 0.147280, 0.096238, 0.056018, 0.134942, 0.091258, 0.050768, -0.006002, 0.040180, 0.171749, -0.066786, -0.027297, 0.252100, 0.067571, 0.112659, 0.028014, -0.003329, 0.016438, -0.109263, -0.022868, -0.086285, -0.016582, 0.068665, 0.054391, -0.076358, -0.143056, -0.200432, -0.160802, 0.012227, 0.086862, 0.041301, 0.041275, 0.063166, 0.115404, -0.032649, -0.069245, -0.188642, -0.005165, -0.081605, -0.042450, 0.203386, 0.246773, 0.124443, -0.074403, -0.032726, 0.090825, -0.062394, -0.003293, -0.061229, -0.027937, 0.033266, 0.010246, -0.118774, -0.330262, -0.337567, -0.165823, 0.037103, 0.099177, 0.032237, -0.022562, 0.000353, 0.021230, -0.023624, -0.099197, -0.116634, -0.112510, -0.038695, 0.126504, -0.171372, 0.161514, 0.206814, -0.103485, 0.074939, 0.110059, 0.062776, -0.029960, -0.009995, 0.022187, 0.101791, -0.050914, -0.294125, -0.497346, -0.442902, -0.093010, -0.005691, 0.065112, 0.004620, -0.070321, -0.051464, -0.087189, 0.007963, -0.034843, -0.007756, -0.141448, -0.008843, 0.009286, 0.047004, -0.012858, 0.250103, -0.063662, 0.127057, 0.085332, -0.005884, 0.022684, 0.056665, 0.016837, -0.012903, -0.233509, -0.532095, -0.566784, -0.239997, -0.028566, 0.055303, 0.021546, -0.067531, 0.026168, -0.039733, -0.069200, 0.040527, 0.072767, 0.036993, 0.017422, -0.116405, 0.036533, 0.035259, 0.037008, -0.105570, 0.065108, 0.134509, 0.037819, 0.058344, 0.084706, 0.037022, 0.003248, -0.104559, -0.389547, -0.539078, -0.283682, -0.033142, -0.013427, -0.015970, -0.050395, 0.045352, 0.082564, 0.012458, 0.092905, 0.016698, -0.053112, -0.121044, -0.092868, -0.103076, 0.019139, -0.015823, 0.043959, 0.026835, 0.024097, 0.060682, -0.057334, 0.060675, 0.083931, -0.027882, -0.145409, -0.326656, -0.459411, -0.437020, -0.114888, 0.019247, 0.063840, -0.029602, 0.011172, 0.095953, 0.050535, 0.010714, 0.098071, 0.093963, -0.031310, -0.178448, -0.085136, -0.086093, 0.033373, 0.024719, 0.209764, 0.000929, 0.054581, -0.034359, -0.015444, -0.137698, -0.109246, -0.203911, -0.265208, -0.409297, -0.351641, -0.249557, -0.047509, 0.107983, 0.069322, 0.024760, 0.042349, 0.088699, 0.028680, 0.080006, 0.021147, -0.013197, -0.012039, -0.084525, 0.040218, -0.023177, -0.130850, 0.255119, 0.200784, 0.178954, 0.018825, -0.062408, -0.052661, -0.221022, -0.076287, -0.159540, -0.190123, -0.299293, -0.142868, 0.010994, 0.095717, 0.059744, -0.020745, 0.029193, -0.008476, 0.073486, 0.001448, 0.026049, -0.050731, -0.185936, -0.269988, -0.258903, 0.025649, 0.059719, -0.018128, 0.018926, 0.231248, 0.168584, 0.023972, 0.069192, -0.125320, -0.235888, -0.197035, -0.207945, -0.265109, -0.261557, -0.039990, 0.051927, 0.024142, -0.019142, 0.002066, 0.011070, -0.084196, -0.105772, -0.034705, -0.115266, -0.230633, -0.285442, -0.225501, -0.045938, -0.035613, 0.024978, -0.101611, -0.004599, -0.003255, 0.173460, 0.018514, 0.002275, -0.218260, -0.261798, -0.296301, -0.242527, -0.102669, -0.037052, 0.057658, 0.036956, -0.029482, 0.025169, -0.001054, -0.049503, -0.040570, -0.106743, -0.153653, -0.161835, -0.267319, -0.203592, -0.207072, -0.126456, -0.083914, -0.040097, 0.133982, -0.086788, 0.018201, 0.222641, -0.093882, -0.098528, -0.132377, -0.294928, -0.285694, -0.017834, 0.036810, 0.141581, 0.013241, -0.012660, -0.035683, -0.016539, 0.009957, -0.070354, 0.003728, -0.150103, -0.172542, -0.058957, -0.212943, -0.106133, -0.113079, -0.065371, 0.059586, -0.082003, 0.049158, -0.019942, 0.019974, 0.011804, -0.062168, -0.061549, -0.124225, -0.155439, 0.104326, 0.007567, 0.057100, 0.069346, 0.017166, -0.007217, -0.007584, 0.007791, 0.013441, -0.032982, 0.002076, -0.067649, -0.065534, -0.170041, -0.188858, -0.154328, -0.145821, -0.005359, 0.107851, -0.052957, 0.056758, 0.027200, 0.024980, -0.135399, -0.079393, 0.063479, 0.179965, 0.180705, 0.053298, -0.015488, 0.096965, 0.035342, -0.023030, -0.005104, -0.031802, 0.046499, 0.106191, -0.020262, 0.025821, -0.050824, -0.097077, -0.136632, -0.064148, -0.101235, -0.076350, 0.057576, 0.133133, 0.088242, 0.015039, -0.025129, -0.001826, -0.057921, 0.028296, 0.268358, 0.241508, 0.187220, 0.113664, 0.104666, 0.043343, 0.033023, 0.068373, 0.045216, -0.029455, -0.011681, 0.120901, -0.020537, 0.035574, 0.025641, -0.060336, 0.031662, 0.018248, -0.076048, -0.115844, -0.014544, 0.134966, 0.074902, 0.033730, 0.009561, -0.011368, -0.182855, 0.155974, 0.261788, 0.085861, 0.165509, 0.231759, 0.135712, 0.114686, 0.044745, 0.042940, 0.087025, 0.088304, 0.124597, 0.136132, 0.076708, 0.091146, 0.130241, 0.078189, 0.083288, 0.113327, 0.163071, 0.058913, 0.293743, 0.042779, 0.043530, 0.003346, 0.019755, -0.030746, -0.015148, -0.040214, 0.168304, 0.066036, 0.092434, 0.055951, 0.055208, 0.044837, 0.059783, -0.053901, -0.067475, 0.032480, 0.071095, 0.065152, -0.033562, 0.005007, 0.109792, 0.083740, 0.169090, 0.009696, 0.051461, -0.034956, -0.097041, 0.192893, 0.018702, -0.007429, 0.014191, -0.018476, 0.018114, 0.017555, 0.240838, 0.277442, 0.331719, 0.284280, 0.251947, 0.061025, -0.056016, -0.050704, 0.217916, 0.142363, 0.384121, 0.201911, 0.024054, 0.376922, 0.527495, 0.373722, -0.012837, -0.019639, -0.076090, 0.049165, 0.028195, -0.019167, -0.031824, 0.025451, -0.017499, -0.025159, -0.007655, -0.012277, -0.032792, -0.001779, -0.017003, -0.031240, -0.026569, -0.031068, 0.005926, -0.025127, 0.037559, 0.036430, 0.029460, 0.033729, -0.000838, -0.029283, 0.003676, -0.028588, 0.014834, -0.019578, 0.014241, 0.024631, -0.000520, -0.004838, -0.005769, -0.016715, 0.032577, -0.004980, -0.033372, -0.010714, 0.029723, 0.013997, 0.149479, 0.208183, 0.059410, 0.023025, 0.018403, 0.023348, 0.036345, 0.184839, 0.092751, 0.056330, 0.166450, 0.126249, 0.134375, 0.171202, 0.171176, 0.162644, 0.170142, 0.103204, -0.016228, 0.020938, -0.022412, 0.026530, -0.001301, -0.033070, -0.051269, 0.295046, 0.253134, -0.218619, -0.131306, 0.085948, 0.050045, -0.117050, -0.031998, 0.013931, -0.003689, -0.030602, -0.039323, -0.046332, -0.081067, -0.089939, -0.034081, -0.075882, -0.081923, 0.073779, 0.140955, 0.098259, -0.001193, -0.004701, -0.002827, -0.034192, -0.029370, -0.029182, 0.048541, 0.224264, 0.031313, 0.142380, 0.243766, 0.072729, -0.009481, -0.168165, -0.094168, -0.097116, -0.220343, -0.140228, -0.070602, 0.027913, 0.086929, 0.234458, 0.113940, 0.068271, 0.025590, -0.026112, 0.045363, 0.005513, 0.064260, -0.074484, -0.204826, 0.012318, -0.004532, -0.124809, 0.096612, 0.206494, 0.095659, 0.190764, 0.179796, 0.083080, 0.100432, 0.020661, 0.115399, -0.116414, -0.153054, -0.223956, -0.181730, -0.144518, -0.038831, 0.002651, -0.012637, 0.068241, 0.009694, 0.071297, -0.080410, -0.213827, -0.044803, 0.007220, 0.024808, -0.072299, 0.005881, 0.010430, 0.123228, 0.153437, 0.149267, 0.186173, 0.108980, 0.052329, -0.004661, -0.019908, -0.002070, -0.057110, -0.176442, -0.106835, -0.109635, -0.131252, -0.115525, -0.069147, -0.134956, 0.025151, -0.056891, -0.057661, -0.225483, -0.275751, -0.048289, -0.009922, 0.096187, -0.205985, 0.014355, 0.077399, -0.035830, 0.121563, 0.227039, 0.157323, 0.183535, 0.056240, -0.002358, 0.055646, 0.145411, 0.078752, -0.037252, -0.091331, -0.197441, -0.191817, -0.133209, -0.158094, -0.152928, -0.136654, -0.097562, -0.291012, -0.345342, -0.322548, -0.114426, -0.034028, 0.225864, 0.117814, 0.092555, 0.011758, -0.138296, 0.057767, 0.109900, 0.073857, 0.083465, 0.008765, -0.046028, -0.035314, 0.106460, -0.034190, -0.048368, -0.077914, -0.222051, -0.205486, -0.164956, -0.284854, -0.140583, -0.128595, -0.065003, -0.241256, -0.179997, -0.116181, -0.081310, 0.061235, 0.074571, 0.004915, 0.165406, 0.048796, -0.163986, -0.037475, 0.128191, -0.065972, 0.003573, 0.073453, -0.147177, -0.163381, 0.064108, 0.011561, 0.006881, -0.039338, -0.240107, -0.202274, -0.173840, -0.191609, -0.177475, -0.094425, -0.125302, -0.198585, -0.057416, -0.057599, -0.018682, -0.000166, 0.112310, 0.174139, -0.134566, 0.062065, -0.257567, 0.151443, 0.087037, 0.058755, -0.045983, 0.013039, -0.186393, -0.216465, -0.063170, 0.050504, 0.010462, 0.026698, -0.145740, -0.173126, -0.098071, -0.031219, -0.030037, -0.001203, 0.006492, 0.052036, 0.118526, 0.209514, 0.190606, 0.037799, 0.137222, 0.211645, -0.152821, 0.090233, -0.194966, 0.075399, -0.044071, -0.106975, -0.232909, -0.205266, -0.159251, -0.171020, -0.031614, 0.037283, 0.133268, 0.177603, -0.050744, 0.008353, 0.187930, 0.145481, 0.130021, 0.200542, 0.144233, 0.126354, 0.251560, 0.328705, 0.257658, 0.203817, 0.085597, 0.008822, -0.043047, 0.049076, -0.093372, -0.043240, -0.017747, -0.119058, -0.257688, -0.245681, -0.016321, 0.025697, 0.058162, 0.191500, 0.298485, 0.296225, 0.117701, 0.097161, 0.144909, 0.144983, 0.047461, 0.042656, -0.033118, -0.018708, 0.058899, 0.175787, 0.071566, 0.277158, -0.063977, 0.053949, 0.064614, 0.080580, -0.085607, 0.000665, 0.030133, 0.012724, -0.016136, 0.067045, 0.012887, 0.148568, 0.093267, 0.185645, 0.261366, 0.256849, 0.124854, 0.131886, 0.061823, -0.025938, -0.093852, -0.020787, -0.007614, 0.000203, 0.158906, 0.066431, -0.134482, 0.215838, 0.275034, 0.152990, 0.000185, 0.099947, 0.056547, -0.009752, 0.074739, 0.158553, -0.011727, 0.014552, 0.124105, 0.152402, 0.009147, 0.041259, 0.110618, 0.044648, 0.053563, 0.026681, -0.042141, -0.136195, -0.258181, -0.160398, 0.010220, 0.033915, 0.109598, 0.025700, -0.172796, 0.145044, 0.189171, -0.114509, 0.049186, 0.062058, 0.077719, -0.029245, -0.009503, 0.031625, -0.058261, -0.097337, 0.044189, 0.114284, 0.057129, -0.047822, -0.021050, -0.068326, 0.061297, 0.049397, -0.022252, -0.134199, -0.172080, -0.212792, -0.070432, 0.045123, 0.081850, 0.063849, -0.114187, 0.012481, 0.044706, -0.027946, 0.019300, 0.031109, 0.147700, -0.155972, -0.087442, -0.070472, -0.065286, -0.051341, -0.166081, -0.066214, -0.017191, -0.023118, -0.078461, -0.030522, 0.072144, -0.018905, -0.039322, -0.022217, -0.044916, -0.038939, 0.022759, 0.055184, 0.074116, 0.013157, -0.178450, -0.143733, -0.109873, -0.022768, -0.057289, 0.120206, 0.120293, -0.172871, -0.115492, 0.051414, 0.038576, 0.023063, -0.137314, -0.089148, -0.237784, -0.076027, -0.064395, -0.050019, 0.002590, -0.098760, -0.102969, -0.036126, -0.005487, 0.025330, 0.062318, 0.044614, 0.018568, -0.089535, -0.223476, -0.292083, -0.079178, -0.042936, 0.016348, 0.072651, 0.067237, -0.115407, -0.084595, 0.071510, 0.188782, 0.112276, 0.000120, -0.039448, -0.152290, -0.132029, -0.072142, -0.063301, 0.013412, -0.034386, -0.084695, -0.043894, -0.148265, -0.118260, -0.057015, 0.016998, -0.012714, 0.007953, -0.123450, -0.228413, -0.105968, 0.004025, 0.285166, 0.058557, 0.039591, -0.181900, -0.105596, 0.155953, 0.128503, 0.123815, 0.035266, 0.042180, 0.060347, -0.022364, -0.004978, 0.009924, 0.163818, 0.064623, -0.080052, -0.113384, -0.141215, -0.170956, -0.088075, -0.014225, 0.046975, 0.044969, -0.160932, -0.215603, -0.102969, -0.151168, 0.059018, 0.280519, -0.073095, -0.177568, -0.213906, 0.123738, 0.048513, -0.004341, 0.048454, 0.039152, 0.099862, -0.025704, -0.024832, 0.139876, 0.039553, 0.084692, -0.064731, 0.009855, 0.005969, -0.050609, -0.063526, -0.005774, 0.015187, -0.008106, -0.130800, -0.229218, -0.136970, -0.071241, 0.031000, -0.001404, -0.079389, -0.109708, -0.180540, -0.043330, -0.051663, 0.007115, 0.020984, 0.029473, 0.019253, 0.016847, 0.043598, 0.046673, -0.086759, -0.054690, 0.007723, 0.050819, 0.110148, 0.049247, 0.001197, -0.012240, 0.030657, -0.041183, 0.108957, -0.133578, -0.059660, -0.075066, -0.064703, -0.014363, -0.031681, -0.034193, 0.147490, 0.111845, 0.170901, 0.076000, -0.058658, -0.093098, -0.039698, -0.043390, -0.016291, -0.034082, -0.065962, -0.014554, 0.049097, 0.091760, 0.139318, 0.067704, 0.013084, -0.025762, -0.135761, -0.084489, 0.087349, -0.045162, 0.009695, 0.098475, -0.036866, 0.040645, -0.043830, -0.023475, 0.137051, 0.148467, 0.148989, 0.013142, -0.045915, -0.012518, -0.054095, -0.046770, -0.144982, -0.161937, -0.062456, -0.086916, 0.033852, 0.069032, 0.125537, -0.014774, 0.018151, -0.054351, -0.128127, -0.167335, -0.132911, -0.064244, 0.052433, 0.076464, -0.016397, -0.031696, 0.151738, -0.138891, 0.017471, 0.040773, 0.020162, -0.159871, -0.208415, -0.152663, -0.151054, -0.140102, -0.178349, -0.065036, -0.051323, -0.149583, -0.113274, -0.004102, -0.088909, -0.036057, 0.040485, -0.186952, -0.175862, -0.254091, -0.156047, 0.009190, 0.171931, 0.033652, 0.030966, 0.029875, -0.075827, 0.059284, 0.095845, 0.080234, 0.093224, 0.049174, -0.049140, -0.049724, -0.009808, -0.058340, -0.147311, 0.000098, -0.029152, 0.056030, -0.061878, 0.081036, 0.029306, -0.112951, -0.257673, -0.271322, -0.268077, -0.234558, -0.127214, 0.082111, 0.096636, -0.007850, 0.006245, 0.026121, 0.001927, -0.038928, -0.102076, 0.173919, 0.277670, 0.148223, -0.039913, -0.055614, -0.090239, -0.200647, -0.079129, 0.038476, -0.051168, -0.070178, 0.041060, -0.125682, -0.181104, 0.002893, -0.073801, -0.026716, 0.038937, -0.138646, 0.163205, -0.191419, -0.191411, -0.024878, 0.009908, -0.005969, 0.000662, -0.062591, -0.076089, 0.225419, 0.180245, 0.218520, 0.113885, 0.058360, -0.088869, -0.027652, -0.001925, -0.133322, -0.177505, -0.071782, -0.206537, -0.166696, -0.231595, -0.120481, -0.215184, 0.144848, 0.135264, 0.097030, 0.089386, 0.082707, 0.007288, -0.017457, -0.003966, 0.021360, -0.023151, 0.030650, -0.023740, -0.002632, 0.032162, 0.043917, 0.268165, 0.151279, 0.048433, 0.067397, -0.080915, 0.014266, 0.075682, 0.081992, 0.073155, -0.087794, -0.010651, -0.056061, -0.145707, 0.201005, 0.137260, 0.051204, 0.026948, 0.032285, -0.032178, -0.002222, 0.024304, 0.012091, 0.003718, -0.016576, -0.029276, -0.001660, -0.005679, 0.032542, -0.009707, -0.014042, -0.010894, 0.025964, -0.202782, -0.233657, -0.196627, -0.179784, 0.027892, 0.019040, 0.032556, 0.017361, 0.007581, 0.025429, 0.020552, -0.017023, -0.017028, 0.001976, 0.005013, 0.032344, 0.015971, -0.014090, 0.016975, -0.004180, 0.118496, 0.153960, 0.114439, 0.043150, -0.086818, -0.056999, -0.059211, 0.138913, 0.176646, 0.195050, 0.088844, -0.022407, -0.045958, -0.056657, -0.002167, -0.050091, -0.094329, 0.236525, 0.267482, 0.219515, -0.028309, 0.014779, -0.005541, -0.017286, -0.010277, -0.023581, 0.056255, -0.321514, -0.058921, -0.052572, -0.301300, 0.011222, -0.262525, -0.307104, -0.247157, -0.322951, -0.272331, -0.270980, -0.347962, -0.363611, -0.378107, -0.437841, -0.444510, -0.385480, -0.333743, -0.152547, 0.014296, 0.025660, -0.033730, -0.020675, 0.001373, -0.004646, 0.021276, -0.001870, -0.035415, -0.337669, -0.142852, -0.164498, -0.394224, -0.107763, -0.277769, -0.249296, -0.263471, -0.184138, -0.286195, -0.073018, -0.250676, -0.313305, -0.225427, -0.288632, -0.299964, -0.289977, -0.370693, -0.356673, -0.354731, -0.143977, -0.151230, 0.015969, -0.104386, -0.014629, 0.003412, -0.109139, -0.116020, -0.177291, 0.029483, -0.341478, -0.183954, -0.157096, -0.085935, 0.033436, -0.079125, -0.161969, -0.144090, -0.040583, -0.045677, -0.025146, -0.066465, -0.095281, -0.050954, -0.038961, -0.090333, -0.135571, -0.198237, -0.027781, -0.040039, -0.204778, -0.098059, 0.076822, 0.009323, -0.020271, 0.093119, -0.002023, -0.108952, -0.237958, -0.048926, -0.113780, -0.060090, -0.101028, 0.009542, -0.125147, -0.008846, 0.064100, 0.078672, 0.043317, 0.058685, 0.053123, 0.146588, 0.146613, -0.032831, 0.032007, -0.037766, -0.059651, -0.347217, -0.431155, -0.282350, -0.136664, -0.026905, -0.244347, 0.063520, -0.152666, -0.082463, -0.095080, -0.066716, -0.041279, -0.115679, -0.096234, -0.010540, -0.083852, -0.049515, 0.038860, -0.043326, 0.011313, -0.026666, 0.022213, 0.093608, 0.007044, 0.060762, 0.068512, -0.019378, -0.021637, -0.334329, -0.345910, -0.526496, -0.338779, -0.019834, -0.150677, 0.061681, -0.081016, -0.145379, -0.130792, 0.086056, 0.043865, -0.114455, -0.059495, -0.040401, 0.081723, -0.031228, 0.017731, 0.015003, 0.031505, 0.050736, 0.105497, 0.137629, 0.085144, 0.067876, 0.057134, -0.074465, -0.118359, -0.314380, -0.354160, -0.499028, -0.243326, 0.141630, 0.058495, 0.117357, -0.165312, -0.247466, -0.126294, 0.059045, -0.103248, -0.031504, -0.034478, 0.008300, -0.070925, -0.007778, 0.019928, 0.055342, 0.075406, 0.170248, 0.188238, 0.091360, 0.046529, 0.087944, -0.003034, 0.004026, -0.063224, -0.262023, -0.545535, -0.414944, -0.188600, 0.089185, -0.080074, -0.008597, -0.155107, -0.319461, 0.061910, 0.001732, -0.060645, -0.029176, 0.022685, -0.082546, -0.096954, 0.052733, -0.006555, 0.047140, 0.021804, 0.135194, 0.159422, 0.068782, 0.065403, 0.013638, -0.019611, 0.112054, 0.076262, -0.191712, -0.640054, -0.466491, -0.150255, 0.120076, 0.012680, 0.195063, -0.124480, -0.288182, 0.036253, -0.022782, 0.023978, -0.031677, -0.034940, -0.061975, 0.007231, 0.028347, -0.008685, -0.016649, -0.019771, -0.034329, 0.127084, 0.143967, 0.114548, 0.070100, 0.001684, 0.128804, 0.132007, -0.086398, -0.622560, -0.321128, -0.102904, 0.203495, 0.048714, 0.077193, -0.148088, -0.315753, 0.032526, 0.052203, -0.072234, -0.020144, -0.065143, 0.020379, 0.005190, -0.037452, -0.033630, -0.151668, -0.202518, -0.225311, 0.008542, 0.035511, 0.052306, 0.047492, 0.071596, 0.078656, 0.025114, 0.035659, -0.582688, -0.272344, -0.072167, 0.131200, 0.033546, -0.035255, -0.281181, -0.188231, -0.086755, -0.015011, 0.032589, -0.000790, -0.053712, 0.008409, -0.048106, 0.003599, -0.028029, -0.308948, -0.459617, -0.298554, -0.072172, 0.048525, -0.000806, 0.057685, 0.074533, 0.108994, 0.100879, 0.023031, -0.232286, -0.221647, -0.282939, -0.135273, 0.057643, 0.011801, -0.150908, -0.018517, -0.034652, 0.140394, 0.095653, 0.057731, 0.077856, 0.041685, 0.014342, 0.051836, -0.146213, -0.283992, -0.447820, -0.191777, 0.008985, -0.012674, -0.088719, -0.030648, 0.071942, 0.097146, 0.148686, -0.026333, -0.017809, -0.113772, -0.017224, 0.159456, 0.012577, -0.098857, -0.306157, 0.060880, 0.042588, 0.123269, 0.100482, 0.086650, 0.071283, 0.085036, 0.041033, 0.107505, -0.109692, -0.418267, -0.328127, -0.151060, -0.015833, -0.111432, -0.109112, 0.028356, 0.000273, 0.026101, 0.087627, -0.024178, 0.015140, -0.071130, -0.022084, 0.200104, -0.059759, 0.033283, -0.209818, 0.116842, 0.102462, 0.092707, 0.149365, 0.062258, 0.145262, 0.109871, 0.016693, 0.060868, -0.481324, -0.509905, -0.229960, -0.069282, -0.043847, -0.105453, -0.043217, 0.058774, -0.036207, 0.010448, 0.023091, -0.059628, -0.067709, -0.102184, -0.057497, -0.096139, -0.132373, 0.040567, -0.255715, 0.010335, 0.083279, 0.086453, 0.094733, 0.171859, 0.182108, 0.118265, 0.126301, -0.202027, -0.658883, -0.429894, -0.137163, -0.090777, -0.006296, -0.029433, 0.061943, 0.044955, -0.020327, -0.047396, -0.005731, -0.037730, -0.159279, -0.295458, -0.054306, 0.007053, -0.180091, 0.173162, -0.185421, -0.066658, 0.084141, 0.034141, 0.088327, 0.161221, 0.100984, 0.159976, 0.105149, -0.218223, -0.453237, -0.231660, -0.170233, -0.040737, 0.005419, -0.024899, 0.013935, -0.010440, -0.046172, -0.000367, 0.013824, 0.032424, -0.124823, -0.389197, -0.262278, -0.121823, -0.133220, 0.126336, -0.303701, -0.095725, 0.001242, 0.021256, 0.046173, 0.060824, 0.060271, 0.143300, 0.028286, -0.146834, -0.237372, -0.190472, -0.070612, -0.032992, -0.012899, -0.065150, -0.099203, -0.071577, 0.037080, -0.069922, -0.056206, -0.048122, -0.265274, -0.248952, -0.059005, 0.063821, 0.088742, 0.045239, -0.423863, -0.121972, -0.079007, 0.045184, 0.064815, 0.028129, 0.017314, 0.092246, 0.039220, -0.040156, -0.165427, -0.060967, -0.061776, -0.045371, -0.012555, -0.015416, -0.080636, -0.018339, 0.084154, 0.011496, -0.140111, -0.085862, -0.340765, -0.183029, -0.119807, 0.017916, 0.149111, 0.080186, -0.334861, -0.054428, 0.002625, 0.060705, 0.049815, 0.097109, 0.058312, 0.168165, 0.202395, 0.047743, -0.022600, 0.002063, -0.063292, -0.090309, -0.042723, -0.054270, -0.082250, -0.086654, 0.054061, -0.006020, -0.100073, -0.112325, -0.154518, -0.040262, 0.013104, 0.046997, 0.040532, 0.021501, -0.237716, -0.121338, 0.037925, 0.066086, 0.013834, 0.018853, 0.040037, 0.059222, 0.194792, 0.108899, 0.071660, -0.024625, 0.005955, -0.064537, -0.124149, -0.078941, -0.036436, -0.149728, 0.085189, -0.020497, -0.041767, 0.016604, 0.050411, 0.046633, 0.139975, 0.025659, 0.136173, 0.030992, -0.238666, -0.161904, -0.042184, 0.038623, -0.001147, 0.027720, 0.015169, -0.012492, 0.103196, 0.104289, 0.112047, 0.009974, -0.052014, -0.087723, -0.055816, -0.064621, -0.002185, -0.081040, -0.001901, -0.154304, 0.014301, 0.121162, 0.043910, 0.046570, 0.166467, -0.013946, 0.031932, 0.103755, -0.245535, -0.124978, -0.115153, -0.077905, 0.051333, 0.041328, -0.017160, 0.016791, 0.083482, 0.121030, 0.030639, 0.039707, -0.037597, -0.005976, -0.066105, -0.084117, -0.114786, -0.217429, -0.131360, -0.153571, -0.096404, -0.041898, 0.068639, 0.195626, 0.016659, 0.006100, -0.033811, 0.067760, -0.081158, 0.041274, 0.019631, 0.015048, -0.103509, -0.022019, -0.011383, -0.076461, -0.070878, -0.013579, -0.007470, -0.010277, -0.045000, -0.071750, -0.132358, -0.098630, -0.112069, -0.384590, -0.334084, -0.266471, -0.152649, 0.374018, 0.407751, 0.074302, 0.009927, -0.009126, 0.007211, -0.021226, 0.246625, -0.023940, -0.269287, -0.255295, -0.257858, -0.326535, -0.300209, -0.389821, -0.326130, -0.303964, -0.388001, -0.265343, -0.299934, -0.352864, -0.169116, -0.335073, -0.517861, -0.373384, -0.334934, -0.286328, 0.104823, 0.099544, -0.062659, -0.004391, -0.012763, 0.033584, 0.019323, 0.011264, -0.034123, 0.030685, -0.142436, -0.157943, -0.157533, -0.235266, -0.162620, -0.136452, -0.067618, -0.151651, -0.255002, -0.306960, -0.238937, -0.133168, -0.203270, -0.063281, 0.076182, -0.175728, -0.265123, -0.184242, -0.089028, -0.205738, 0.143995, 0.035094, 0.020682, -0.012050, -0.007255, -0.006272, -0.023478, 0.141015, 0.133387, 0.056087, 0.067273, -0.045326, 0.041923, 0.023177, 0.088419, -0.126254, -0.080081, -0.118941, 0.005474, 0.060172, 0.143572, 0.292588, -0.025078, -0.135868, -0.106979, -0.081269, -0.086861, 0.010080, -0.008460, -0.015382, -0.028826, -0.032314, 0.021275, 0.027165, 0.015294, 0.015354, -0.029508, -0.035270, -0.028138, 0.015049, 0.014989, 0.030520, -0.019980, -0.003859, 0.077926, 0.135117, 0.139636, 0.011039, 0.012341, -0.010745, -0.030411, 0.014739, -0.023210, 0.005427, 0.009847, 0.018939, 0.009091, -0.026073, -0.023267, -0.008501, 0.015874, 0.014785, 0.018994, -0.047258, -0.106261, -0.160399, -0.080671, 0.010040, 0.013078, 0.008752, 0.016430, 0.092500, 0.089527, 0.054716, -0.018809, -0.029978, 0.169165, 0.123356, 0.083990, 0.163270, 0.163199, 0.117807, 0.014394, -0.032681, 0.022400, -0.035570, -0.023142, -0.024428, -0.015332, -0.126857, -0.191524, -0.259464, -0.010612, 0.149656, -0.078506, 0.012957, 0.110673, 0.135665, 0.018585, 0.098309, -0.030426, -0.087581, -0.152366, -0.071424, 0.017707, 0.049116, 0.159374, 0.121090, 0.135078, 0.212940, 0.031441, -0.009150, -0.023309, -0.000400, -0.022703, -0.025181, 0.013813, -0.186041, -0.240385, -0.052571, 0.025220, -0.050488, -0.126894, 0.140120, 0.191297, 0.192652, 0.059452, 0.038771, -0.095143, -0.085294, -0.050544, -0.098160, -0.045911, 0.068041, 0.175123, 0.161135, 0.125512, 0.329550, 0.125403, 0.140092, 0.091178, 0.061287, -0.029701, 0.005543, -0.030992, -0.136599, -0.103148, 0.075127, 0.205975, 0.250226, 0.262873, 0.374665, 0.255753, 0.262230, 0.192773, 0.272721, 0.187664, 0.103978, 0.088711, 0.035468, 0.022624, 0.120960, 0.073304, 0.128523, 0.189635, 0.228125, 0.205568, 0.010995, -0.028758, 0.022686, 0.083776, -0.004316, -0.014883, -0.023134, 0.024989, 0.120423, 0.258196, 0.306018, 0.357802, 0.320421, 0.275333, 0.263577, 0.179836, 0.289901, 0.212788, 0.278030, 0.166165, 0.113625, 0.082703, 0.099454, 0.206507, 0.183097, 0.156186, 0.180598, 0.068449, 0.087420, 0.269255, 0.150601, 0.138915, -0.009675, -0.006628, -0.089917, -0.192048, -0.042092, 0.332219, 0.469043, 0.266262, 0.180881, 0.202449, 0.238717, 0.230290, 0.273392, 0.216108, 0.199876, 0.327685, 0.168486, 0.175687, 0.066532, 0.052993, 0.095085, 0.038893, 0.096626, 0.261554, 0.348740, 0.030550, -0.079200, 0.079702, -0.051309, -0.152980, 0.024622, -0.164833, 0.023357, 0.237775, 0.138426, 0.044450, 0.113488, 0.152321, 0.254681, 0.234523, 0.208719, 0.150678, 0.121496, 0.257350, 0.281640, 0.107360, -0.005127, 0.045211, -0.011396, 0.095501, 0.088717, 0.092604, 0.152104, -0.181753, -0.055663, 0.195113, -0.187362, -0.374161, 0.139741, -0.129067, 0.061808, 0.169618, 0.007735, -0.032406, -0.031713, 0.048191, 0.015128, 0.112700, 0.028176, 0.113014, 0.101797, 0.072222, 0.109152, 0.060056, 0.047498, -0.009414, 0.007670, 0.035274, 0.136226, -0.027895, -0.010353, -0.043554, -0.015491, 0.094292, 0.075397, -0.024390, 0.229071, -0.061807, 0.115825, -0.166997, -0.093711, -0.022367, -0.002881, 0.000215, -0.033259, 0.019173, 0.003360, -0.032076, -0.048646, -0.011747, -0.003580, 0.009196, 0.072812, 0.042877, -0.043677, -0.029825, 0.053502, 0.037730, 0.022183, 0.124770, -0.123343, -0.068312, 0.058618, 0.106974, 0.114468, 0.009771, 0.043634, -0.075478, -0.175321, -0.116503, -0.083353, -0.099992, -0.083071, -0.097362, -0.019910, -0.022244, -0.126283, -0.125935, -0.064529, -0.030430, -0.035832, 0.026270, -0.028355, -0.019899, -0.023547, -0.115839, -0.027453, 0.059950, -0.091432, -0.286553, -0.074562, 0.049016, -0.000729, -0.045323, -0.004671, -0.111998, -0.165205, -0.095759, -0.047781, -0.014031, -0.039120, -0.070888, -0.090782, -0.173624, -0.259068, -0.187051, -0.081942, -0.046410, -0.025856, -0.048348, -0.060644, -0.009646, -0.109784, -0.029746, -0.026510, -0.023553, -0.092391, -0.155599, -0.054598, 0.065316, 0.026024, -0.055340, 0.081684, -0.044183, -0.098297, -0.047912, -0.033183, -0.063879, 0.009235, -0.033094, -0.091777, -0.100546, -0.171020, -0.049813, -0.019003, -0.061706, -0.003735, -0.022030, -0.054575, -0.043140, -0.122584, 0.005254, 0.139782, -0.089965, -0.276333, -0.147602, 0.010821, -0.048354, -0.122861, -0.045841, 0.071366, 0.043539, -0.001289, 0.099559, -0.051698, -0.015285, 0.015914, -0.008763, -0.069593, 0.026160, 0.093494, 0.046890, 0.005128, 0.027021, 0.056639, 0.022531, -0.014969, -0.027989, -0.078437, -0.040954, 0.017131, -0.045750, -0.358847, -0.065450, -0.065715, 0.005103, -0.178054, 0.091644, 0.157705, 0.003233, 0.061542, 0.099727, 0.045310, 0.025030, 0.007246, -0.003505, 0.057699, 0.052957, 0.061283, 0.077077, 0.055413, 0.090757, 0.016127, -0.029037, -0.054999, 0.081982, -0.059798, -0.083104, -0.156020, 0.045084, -0.267783, -0.083380, 0.046234, 0.038910, -0.213643, 0.146617, 0.074517, 0.043969, 0.057160, 0.151720, 0.131416, 0.036758, -0.035092, 0.021876, 0.016783, -0.020304, 0.063606, 0.056984, 0.065872, 0.068626, -0.047738, -0.056441, -0.061476, 0.017051, 0.016177, -0.126267, -0.167702, 0.037416, -0.166323, -0.026022, 0.070341, 0.065150, -0.108509, -0.043084, -0.116364, 0.084180, 0.050061, 0.068738, 0.045181, 0.020512, 0.032851, -0.000213, 0.027144, 0.077148, 0.086831, 0.039232, 0.031149, -0.041594, -0.047023, -0.035802, -0.009744, -0.096931, -0.064191, -0.109707, -0.034955, -0.128652, -0.323220, -0.120327, 0.003947, -0.098030, -0.090648, -0.052844, -0.027903, 0.103101, -0.015582, -0.068538, -0.046394, 0.001709, 0.065054, 0.010985, 0.051585, 0.057489, 0.052823, -0.022178, 0.055925, -0.007277, 0.017360, -0.094816, -0.121171, -0.133942, -0.097005, -0.138869, -0.276213, -0.105581, -0.287542, -0.110891, -0.203186, -0.137562, -0.119339, -0.140477, 0.033006, 0.055770, 0.047186, -0.038959, -0.104810, -0.097726, -0.028875, -0.057059, 0.008933, 0.000696, -0.012863, -0.003313, 0.058013, 0.022844, 0.023557, 0.011668, -0.012032, -0.024050, -0.054230, -0.186224, -0.258466, -0.017607, -0.247669, 0.016488, -0.053168, -0.352568, -0.142731, -0.052607, -0.040417, 0.087145, 0.089470, -0.028665, -0.127077, -0.113708, -0.050156, 0.086534, 0.008842, -0.020857, 0.084291, 0.021804, 0.088014, 0.023013, 0.030261, 0.073162, -0.005668, 0.048186, -0.002486, -0.046430, -0.103948, -0.043454, -0.214058, -0.059538, 0.010200, 0.053211, -0.117970, -0.077546, -0.021800, 0.037841, 0.027708, 0.032824, 0.003072, 0.052014, 0.054319, 0.123740, 0.050517, 0.034482, 0.101858, 0.119544, 0.128003, 0.083848, 0.035908, 0.098117, 0.069822, 0.222965, 0.234961, 0.202235, 0.081904, -0.001494, -0.115828, -0.027993, -0.137174, -0.036411, -0.156366, -0.053638, 0.065853, 0.193258, 0.121669, 0.095541, 0.125446, 0.138349, 0.073483, 0.055102, 0.049600, 0.113619, 0.113828, 0.084631, 0.080894, 0.122990, 0.059378, 0.177559, 0.072593, 0.228606, 0.366060, 0.436936, 0.200206, 0.109106, -0.042759, -0.108332, -0.131310, -0.103398, -0.021188, 0.081145, -0.035003, -0.009174, -0.010203, 0.180008, 0.224376, 0.122867, 0.099186, 0.075908, 0.045633, 0.067098, 0.064357, 0.001735, 0.075947, 0.116595, 0.069307, 0.087024, 0.144987, 0.227031, 0.334029, 0.378350, 0.289165, 0.068533, -0.010627, -0.103679, -0.016074, -0.015047, 0.142407, 0.052712, -0.016896, -0.026795, 0.039581, 0.154028, 0.135110, -0.041458, 0.016630, 0.064117, 0.055870, 0.081569, 0.062537, 0.033000, 0.092794, 0.003704, 0.010307, -0.000757, 0.122315, 0.295730, 0.244621, 0.409640, 0.160293, 0.036508, -0.032649, 0.006269, 0.014271, 0.009221, 0.088402, -0.010768, 0.050833, 0.027929, 0.125674, 0.088010, 0.017546, 0.016885, -0.040902, -0.066592, 0.000172, 0.018610, -0.009031, 0.048661, 0.075011, -0.075586, 0.018124, -0.027805, 0.051995, 0.042222, 0.088132, 0.250289, -0.036405, 0.032922, -0.024345, -0.026851, -0.002631, 0.029207, 0.116798, 0.093532, 0.007979, 0.027618, -0.024126, -0.089140, 0.072563, 0.125296, 0.032845, 0.059017, -0.083646, -0.054315, -0.118767, 0.081860, 0.072045, 0.000462, 0.087641, -0.168661, 0.005785, 0.030143, 0.081518, 0.128883, 0.006041, 0.083207, -0.017975, -0.017612, 0.003862, 0.032687, -0.028151, 0.072038, 0.136463, 0.118935, 0.055866, 0.070272, 0.092444, 0.140480, 0.242621, 0.161141, 0.087723, 0.089038, 0.217138, 0.234883, 0.260716, 0.201933, 0.269857, -0.099829, 0.181362, 0.094035, -0.084626, -0.089257, 0.109617, -0.083763, 0.007762, 0.010903, 0.027136, 0.015453, -0.007284, -0.002781, -0.119487, -0.045187, 0.064176, 0.163236, 0.053783, -0.028287, 0.130129, 0.350750, 0.510244, 0.395124, 0.262699, 0.398579, 0.314629, 0.447451, 0.269610, -0.006415, 0.211339, -0.000169, -0.054588, -0.065477, 0.032788, -0.005430, 0.024842, -0.024447, 0.010400, 0.001640, 0.031787, 0.025743, -0.012984, 0.031671, -0.014152, -0.034259, -0.035499, 0.004311, 0.021788, -0.028820, -0.150088, -0.238146, -0.178644, -0.159961, -0.029965, -0.013853, -0.032156, -0.012554, -0.007507, 0.033495, -0.008670, 0.019646, 0.010227, 0.032123, -0.000545, 0.002360, 0.027813, -0.005416, 0.015441, 0.034896, 0.083707, 0.158302, 0.193347, 0.089465, 0.096997, -0.040548, -0.083141, -0.125211, -0.208356, -0.159240, -0.316416, -0.255204, 0.024153, -0.185754, -0.177498, -0.176274, -0.129640, 0.062135, -0.106065, -0.012028, -0.013050, -0.023682, 0.015446, -0.003375, 0.010535, -0.012501, 0.030668, 0.116522, 0.174515, -0.094174, -0.085411, -0.183212, 0.023854, 0.033379, -0.145564, -0.117600, 0.006933, -0.063056, -0.212142, -0.090774, -0.066258, -0.346806, -0.345764, -0.313177, -0.212144, -0.204282, -0.203992, -0.131952, -0.054975, 0.049175, 0.019117, -0.007817, -0.030217, 0.034159, 0.096136, 0.175196, -0.072345, 0.029575, 0.049213, 0.204328, 0.173870, 0.222680, 0.069163, 0.049233, 0.098379, 0.129652, -0.018513, -0.084676, -0.026465, -0.033100, -0.129405, -0.101240, -0.115455, -0.148444, -0.018192, -0.208670, -0.027098, 0.026069, -0.079550, 0.008157, -0.021851, -0.102520, 0.049438, 0.006284, -0.226904, -0.020804, 0.011163, -0.066008, 0.004786, 0.098187, 0.007216, 0.047659, 0.024821, 0.048154, 0.029959, -0.019919, 0.076055, -0.050970, -0.045753, -0.031982, -0.049569, -0.156711, -0.217312, -0.380179, -0.213406, 0.112232, -0.043668, -0.122149, -0.019160, -0.015970, 0.072331, 0.134062, 0.004307, -0.153831, -0.057437, 0.022430, 0.147986, -0.040144, 0.067573, 0.114793, 0.106114, 0.083142, 0.059563, 0.045681, 0.102386, 0.069243, 0.022450, -0.028454, 0.046933, 0.012536, 0.109398, -0.286367, -0.228171, 0.136682, -0.103686, -0.206121, 0.003690, -0.116515, -0.072234, -0.108799, -0.035120, 0.054223, 0.101278, 0.055117, 0.026717, -0.024072, 0.010972, -0.035323, 0.105518, 0.093182, 0.065444, 0.054424, 0.059202, -0.020957, -0.047588, -0.017580, -0.027992, -0.113346, -0.114501, -0.197547, -0.283920, -0.100714, -0.019067, -0.203233, 0.038908, -0.096779, -0.010009, -0.062417, -0.077238, 0.050913, 0.005370, 0.025914, 0.099295, 0.027310, -0.008620, 0.055452, -0.022832, 0.101770, 0.014039, -0.076084, -0.019048, -0.036030, -0.003325, 0.014178, -0.059533, 0.018396, 0.129488, -0.198578, -0.502843, -0.299277, -0.074300, -0.214763, 0.125561, 0.139312, -0.165931, -0.027493, 0.028529, 0.073382, -0.114843, -0.025274, 0.039372, 0.032073, 0.084858, 0.062621, -0.010560, -0.014406, 0.002540, -0.036499, -0.019885, -0.005305, -0.066750, -0.023402, -0.033487, -0.036577, 0.054884, 0.036148, -0.676178, -0.324788, -0.016683, -0.081644, -0.003754, -0.079301, -0.280248, -0.086884, 0.061061, 0.083680, -0.052023, 0.067526, 0.048636, 0.089736, 0.051685, -0.001391, 0.017947, 0.012687, 0.078498, 0.113022, -0.038587, 0.032328, 0.002200, -0.076065, -0.059338, -0.071874, 0.072649, 0.058753, -0.452804, -0.086669, -0.090857, 0.030755, 0.000414, -0.059720, -0.167244, -0.125883, 0.016175, 0.097003, 0.111884, 0.088375, 0.016961, 0.030348, 0.060990, -0.004545, -0.066015, -0.154095, -0.058296, -0.100200, -0.025305, 0.019914, 0.014258, -0.034246, -0.066131, -0.066125, -0.135333, -0.038128, -0.231766, -0.299352, -0.208947, -0.020662, 0.152505, 0.233568, 0.034618, -0.196123, -0.094314, 0.076406, -0.015679, -0.248251, -0.129963, -0.222170, -0.224269, -0.248393, -0.330280, -0.402719, -0.330082, -0.172179, -0.070426, -0.107865, 0.014505, 0.052975, -0.123656, -0.094981, -0.127172, -0.101458, -0.175763, -0.227578, -0.407051, -0.158023, 0.133275, 0.003656, 0.113507, -0.212461, -0.337933, -0.368578, -0.693888, -0.790710, -0.758003, -0.744807, -0.596292, -0.517897, -0.410087, -0.394579, -0.364769, -0.273422, -0.106766, -0.160901, -0.037861, -0.042009, -0.076783, 0.048528, -0.102837, -0.183382, 0.155656, 0.198037, 0.054203, -0.106199, -0.077145, -0.072564, 0.026814, -0.319932, -0.515827, -0.882029, -1.017974, -0.981685, -0.733829, -0.255415, -0.122474, -0.006344, 0.060626, 0.015645, -0.131135, -0.159084, -0.149099, -0.109428, -0.105697, -0.075668, -0.084354, 0.022437, -0.150035, -0.087879, 0.229069, 0.301533, 0.146352, 0.107817, 0.149586, -0.213184, -0.009605, -0.226599, -0.554261, -0.583844, -0.326636, -0.046927, 0.085089, 0.118908, 0.046307, -0.003134, 0.011450, 0.034013, -0.035922, -0.104213, -0.003007, -0.128343, -0.058761, -0.035987, -0.116224, -0.082864, -0.041790, -0.048120, -0.012196, 0.225801, 0.542077, 0.133284, 0.116606, -0.096230, 0.023962, 0.011301, -0.172213, 0.041543, 0.303248, 0.110217, 0.088951, 0.059270, 0.070439, 0.034624, 0.040004, 0.105033, 0.001652, -0.008352, 0.023550, -0.103754, -0.060845, 0.025956, -0.103730, 0.063322, 0.001149, -0.099947, 0.013035, 0.044034, 0.556062, 0.165692, -0.068320, -0.100887, 0.094822, -0.070680, -0.048646, 0.065860, 0.296965, 0.038389, 0.025259, -0.020740, 0.017137, 0.026770, 0.033032, 0.063977, -0.048447, -0.029981, 0.007786, 0.003296, 0.011482, -0.019852, -0.077193, 0.021201, 0.088661, 0.084731, 0.009210, 0.151314, 0.309570, 0.169881, -0.016732, -0.096712, -0.025604, 0.026621, -0.034056, 0.118186, 0.138900, 0.104585, 0.165997, 0.099897, 0.103969, 0.105931, 0.135168, 0.121852, 0.022382, 0.056709, -0.063142, -0.018513, -0.004414, -0.150688, -0.015879, -0.050315, -0.021108, 0.077795, 0.152120, 0.186684, 0.109489, 0.236399, 0.007628, -0.068311, -0.272838, -0.240243, -0.043217, 0.197899, -0.003825, 0.105771, 0.131370, 0.153309, 0.078720, 0.114004, 0.181337, 0.135932, 0.040752, 0.018782, 0.051967, 0.057051, -0.006087, -0.053887, -0.026434, 0.061578, 0.151973, 0.214470, 0.253028, 0.137772, 0.016743, 0.146548, 0.044018, -0.019794, 0.040502, -0.087188, -0.047102, 0.028470, 0.039439, 0.123224, 0.098772, 0.096813, 0.056175, 0.136818, 0.086154, 0.103552, 0.025841, 0.020176, 0.120031, 0.080938, -0.009968, -0.031777, 0.049289, 0.073255, 0.048234, -0.022934, 0.238537, 0.225944, 0.098397, -0.019857, 0.009996, -0.033392, 0.015294, 0.047749, 0.200919, 0.025260, 0.068224, 0.104057, 0.109364, 0.138481, 0.080323, 0.117929, 0.088310, 0.007491, -0.010687, -0.018462, -0.003182, -0.043034, 0.033050, 0.075430, -0.024041, 0.034816, 0.109831, 0.238661, 0.353197, 0.152033, -0.038856, -0.061771, 0.189719, -0.002452, -0.145437, 0.082474, 0.069324, 0.070285, 0.022476, -0.076860, -0.064934, 0.090949, 0.063336, 0.064526, -0.004069, -0.036542, -0.073926, -0.023022, 0.010866, 0.092880, 0.067494, 0.111372, 0.024545, 0.140932, 0.121791, 0.236909, 0.244456, 0.351021, -0.024742, -0.007534, 0.196382, -0.000945, -0.023771, 0.104101, 0.137338, 0.092336, -0.000071, 0.070787, 0.120977, 0.028067, 0.026033, 0.112827, 0.012390, 0.007416, -0.039642, -0.108333, -0.049846, 0.002075, 0.167792, 0.103237, 0.027285, 0.024780, 0.122943, 0.187570, 0.391645, 0.386835, -0.169076, 0.039312, -0.011246, 0.015110, -0.054348, -0.129678, -0.029181, 0.042122, 0.130617, 0.046112, -0.017370, -0.002486, -0.056516, 0.030661, 0.050994, -0.017929, -0.023947, -0.108955, -0.077357, -0.068167, 0.111822, 0.139950, 0.083839, 0.316178, 0.367908, 0.285785, 0.257066, 0.453849, -0.081278, -0.016911, 0.020345, 0.000316, 0.075838, -0.340170, -0.281053, -0.247744, -0.404324, -0.149398, 0.003895, -0.077513, -0.131227, -0.028090, 0.066390, -0.028271, 0.062439, -0.013063, -0.148960, -0.231644, -0.026513, -0.111156, -0.011183, 0.200224, 0.144927, 0.061962, 0.412968, 0.499822, 0.070152, -0.021337, 0.003754, -0.014902, -0.125123, -0.011922, -0.172980, -0.449099, -0.505445, -0.578401, -0.634529, -0.746253, -0.584946, -0.599338, -0.475801, -0.537745, -0.593831, -0.631497, -0.425945, -0.545306, -0.690533, -0.497530, -0.137862, -0.159204, -0.375637, -0.271461, -0.001745, 0.042016, 0.039292, -0.017778, -0.005119, -0.010867, 0.034498, 0.051812, -0.063667, -0.092501, -0.028624, 0.010867, -0.130986, -0.098252, -0.099368, -0.210826, -0.049291, 0.072894, -0.041560, -0.124953, -0.266491, -0.164267, -0.189008, -0.252142, -0.299283, -0.150818, -0.158396, -0.133879, 0.022491, 0.085691, 0.000201, 0.012072, 0.000777, -0.033771, -0.009469, -0.029588, 0.178420, 0.087459, 0.007907, 0.055443, 0.037524, 0.085226, -0.000541, 0.062091, 0.264159, 0.265838, 0.435450, 0.460152, 0.471824, 0.421985, 0.143766, 0.026428, -0.316103, -0.058534, -0.042218, 0.058302, 0.018353, -0.013189, -0.031564, 0.016739, 0.018937, -0.004311, 0.016784, 0.034954, -0.009220, 0.023671, 0.029119, 0.028846, -0.015275, -0.003476, -0.001558, -0.034189, 0.038487, -0.025088, -0.067719, -0.027329, 0.035589, -0.023254, -0.008712, 0.009443, 0.011559, -0.025617, -0.031633, -0.015781, -0.022048, 0.017999, 0.026368, -0.031752, -0.011357, -0.003701, 0.016759, -0.020716, -0.024002, 0.028179, 0.074928, 0.083532, 0.024751, 0.072218, 0.090898, 0.137156, 0.107862, 0.111074, 0.032961, 0.152081, 0.135218, 0.151955, 0.079029, 0.173578, 0.130557, 0.121326, 0.139255, 0.047218, 0.001854, -0.022195, -0.023863, -0.017126, -0.028434, -0.034236, -0.078200, 0.327581, 0.174358, 0.039044, 0.022166, 0.090460, 0.121167, 0.228313, 0.255215, 0.303650, 0.387412, 0.290905, 0.305976, 0.259637, 0.169237, 0.018081, 0.087459, 0.039245, 0.115821, 0.112497, 0.027147, 0.148597, 0.127244, 0.037535, -0.022151, -0.017433, -0.010498, -0.031827, -0.078778, 0.126877, 0.111718, 0.105916, 0.238936, 0.385103, 0.461926, 0.343699, 0.200276, 0.134792, 0.163405, 0.282565, 0.240982, 0.163427, 0.121225, 0.125171, 0.117067, -0.015525, 0.107522, 0.010236, 0.040094, 0.128860, 0.282230, 0.069494, 0.057934, 0.020243, 0.017693, -0.043851, -0.076147, -0.048408, -0.074109, 0.042358, 0.176041, 0.105355, 0.044178, 0.114329, 0.162597, 0.025116, 0.030121, 0.037435, 0.113431, 0.097569, -0.038866, -0.008021, -0.009228, -0.005410, 0.018050, -0.031194, -0.033483, -0.035185, 0.049091, 0.105772, 0.121974, 0.267602, 0.000137, -0.001006, -0.007906, -0.036202, 0.002999, -0.033909, 0.007032, -0.020031, 0.019429, 0.064350, 0.121863, -0.004468, -0.049040, 0.055558, 0.025255, 0.000311, 0.003820, -0.028061, -0.046745, -0.038424, -0.056172, -0.023316, -0.065100, -0.077505, -0.029635, 0.044779, -0.071648, 0.257479, 0.024270, 0.057716, 0.280608, -0.012568, -0.023739, 0.030129, 0.048817, 0.042307, 0.069850, -0.004065, 0.014818, 0.017293, 0.010685, 0.021395, -0.078266, -0.031473, 0.017463, -0.026188, 0.001864, -0.015313, -0.079541, -0.061149, 0.026125, -0.238362, -0.086357, 0.084853, 0.055123, 0.124432, 0.012872, 0.122840, 0.200346, 0.004539, -0.041549, 0.109616, 0.007516, -0.039102, 0.048133, -0.001836, 0.009274, -0.028876, -0.012873, -0.045563, -0.087312, 0.022726, -0.064111, -0.000369, -0.015701, -0.038231, -0.035426, -0.065842, -0.034497, -0.068371, 0.053932, 0.099944, 0.022316, 0.091309, 0.062538, -0.023308, 0.138457, -0.038423, -0.062287, 0.063111, -0.017319, -0.014274, 0.068602, -0.003110, 0.038333, 0.089126, 0.016308, -0.057360, 0.044213, 0.049266, 0.017435, -0.035244, -0.014225, -0.021799, 0.070893, -0.003591, 0.052605, -0.070544, -0.169524, -0.126953, 0.039670, 0.178714, -0.003968, 0.020191, 0.004599, -0.013362, 0.085781, 0.073288, 0.003364, 0.004812, 0.160035, 0.035959, 0.028119, 0.080553, 0.035811, 0.020717, 0.128237, 0.025622, 0.008303, -0.014840, -0.048278, -0.017087, 0.019215, -0.050538, -0.007904, -0.106204, -0.082681, -0.075246, -0.041319, 0.030271, 0.006817, 0.043928, -0.061525, -0.119689, 0.044811, 0.066340, -0.010674, -0.057431, 0.058827, -0.092678, -0.053476, -0.067996, -0.109571, -0.094803, -0.000985, -0.025708, -0.011682, 0.012975, -0.080327, -0.087314, -0.031166, -0.028475, -0.056409, -0.024567, -0.087214, -0.094601, -0.078172, -0.079575, 0.117324, 0.086268, -0.110964, -0.201862, -0.058096, -0.057435, -0.175656, -0.090646, -0.169402, -0.226301, -0.243485, -0.184613, -0.243136, -0.141470, -0.050252, -0.052067, -0.031644, -0.046042, -0.093190, -0.069422, -0.047233, 0.034868, -0.028461, 0.018358, -0.126903, -0.010718, -0.395133, -0.052603, 0.090741, 0.067622, -0.212532, -0.285272, -0.103578, -0.129092, -0.236937, -0.247813, -0.167845, -0.218129, -0.150439, -0.111695, -0.167812, -0.059075, 0.022315, 0.018206, 0.004100, -0.031112, -0.011694, -0.051487, -0.004052, -0.001629, -0.112819, -0.028316, -0.029405, 0.075859, 0.037336, 0.165369, -0.041865, 0.040537, 0.034654, -0.114163, -0.186373, -0.055896, -0.062902, -0.083886, -0.012427, -0.031742, 0.016044, -0.038266, 0.062461, 0.043847, 0.007931, 0.009819, -0.000403, -0.046574, 0.005188, -0.008125, -0.066392, 0.027172, -0.098879, 0.104721, 0.030453, 0.004355, 0.123648, 0.128694, 0.116640, 0.024438, -0.011424, -0.049000, -0.190833, 0.012763, 0.062118, -0.004170, 0.015424, -0.012766, -0.047551, -0.004925, -0.046109, 0.009849, 0.078289, -0.012712, 0.005576, -0.044201, 0.012529, 0.029030, 0.028163, 0.053023, 0.021036, 0.030402, 0.052780, -0.057078, 0.222099, 0.066258, 0.172945, 0.073224, -0.071501, 0.060269, 0.035088, 0.001335, 0.031128, -0.042740, -0.104760, -0.035718, -0.008515, 0.026028, -0.006858, 0.088161, 0.068074, 0.005427, -0.019827, -0.002451, 0.018151, 0.003667, 0.001257, 0.007146, -0.055652, -0.028429, 0.050063, 0.016965, 0.200902, 0.065260, -0.034836, 0.073303, -0.055981, 0.227603, 0.187513, -0.012877, 0.013886, -0.019899, -0.107473, 0.009304, -0.013494, 0.026563, 0.014933, 0.087558, 0.103948, 0.019633, -0.006036, 0.015976, 0.042826, 0.055454, 0.018201, 0.000692, 0.038934, -0.015323, 0.172468, 0.271313, 0.419917, 0.105043, -0.015874, -0.101704, -0.002674, 0.225147, 0.102389, -0.019673, 0.046860, 0.006308, -0.013156, -0.014146, 0.005445, 0.021835, -0.036226, 0.016768, 0.020550, 0.015827, -0.007793, 0.033786, 0.072349, 0.044996, -0.037619, 0.029604, 0.019722, 0.101618, 0.138885, 0.246853, 0.148112, 0.019913, 0.102590, -0.103908, -0.236163, 0.186351, 0.179904, 0.037223, 0.001452, 0.068135, 0.074388, -0.003362, 0.033416, 0.045814, 0.003543, 0.037153, 0.037678, 0.043572, 0.069130, 0.113443, 0.099665, 0.038648, 0.016652, 0.034043, 0.057496, 0.102851, 0.324467, 0.274926, -0.024741, 0.057961, -0.059991, -0.111081, -0.199922, 0.013413, 0.070315, 0.039844, 0.009766, 0.054035, 0.085439, 0.089702, 0.118510, 0.211827, 0.149790, 0.125399, 0.086171, 0.113120, 0.085216, 0.056652, 0.052730, 0.035469, 0.114293, 0.034538, 0.124811, 0.083266, 0.118160, 0.263535, 0.046517, -0.070682, -0.035361, -0.100944, -0.118989, 0.031967, 0.150234, 0.111036, 0.042167, 0.079317, 0.108118, 0.075280, 0.151924, 0.121082, 0.148582, 0.127248, 0.083120, 0.030106, 0.019999, -0.055678, -0.002948, 0.048048, 0.110567, 0.071550, 0.033980, -0.020541, -0.051119, 0.016625, -0.019179, -0.031510, 0.083791, -0.010491, -0.000923, 0.025110, 0.027608, 0.088201, 0.053203, 0.104072, 0.044541, 0.022217, 0.075405, 0.077774, 0.059670, 0.123474, 0.059917, 0.033016, 0.018594, 0.032324, -0.013882, 0.012548, -0.030456, -0.012293, -0.086733, -0.048753, -0.050539, 0.279337, 0.131474, -0.006815, 0.037660, 0.014636, 0.037346, -0.011059, 0.084862, 0.033135, 0.023726, 0.015130, -0.015056, -0.043582, -0.010876, -0.084738, -0.069689, -0.028159, -0.074214, -0.031706, -0.057273, 0.022334, -0.009926, -0.057944, -0.080399, -0.038813, -0.041085, -0.110714, -0.026288, 0.145550, -0.133358, -0.028190, 0.026157, -0.027931, 0.042799, -0.045658, 0.012250, 0.094217, 0.031223, -0.090289, -0.152550, -0.091639, -0.085316, -0.155721, -0.136192, -0.143110, -0.148952, -0.132850, -0.215981, -0.200307, -0.185236, -0.099335, -0.058386, -0.006709, -0.061622, -0.135774, -0.080456, 0.108505, -0.060549, 0.025992, 0.024010, 0.000780, -0.046406, 0.024089, 0.018257, 0.054432, 0.050444, 0.004382, -0.009352, -0.040820, -0.042608, -0.041223, 0.035676, -0.088202, -0.011169, -0.008904, 0.059701, 0.005189, -0.024901, -0.086383, 0.023030, 0.063967, -0.243779, -0.264650, -0.122493, -0.003202, -0.078814, 0.035313, -0.007412, 0.014895, 0.048455, -0.098243, 0.082668, -0.050941, 0.105358, 0.008860, -0.042791, -0.079898, 0.127744, 0.152480, 0.134727, 0.093664, 0.129926, 0.141083, 0.127481, 0.040880, -0.109398, -0.048736, -0.055541, -0.190869, -0.310290, -0.157423, 0.034806, -0.021735, -0.033559, 0.009706, 0.011676, -0.012580, 0.035572, -0.054860, 0.045892, -0.030149, -0.011525, 0.030026, -0.073162, -0.037378, -0.035426, -0.033518, -0.003455, 0.062176, 0.043555, -0.041580, -0.107052, -0.157736, -0.218552, -0.148610, -0.161149, -0.147179, -0.142811, -0.171305, -0.021161, 0.089153, 0.035157, 0.019554, 0.010151, -0.022145, 0.023694, 0.000033, 0.268541, 0.101763, 0.045578, 0.029213, -0.070721, -0.177585, -0.203752, -0.155550, -0.067397, -0.066753, -0.169260, -0.113016, -0.066681, 0.109725, -0.044917, -0.169218, -0.191037, -0.038162, -0.113563, 0.189217, -0.009926, -0.005965, -0.008654, -0.001404, 0.016203, 0.032300, -0.024355, -0.003885, 0.017258, 0.014591, -0.009360, 0.032717, -0.005060, 0.026052, 0.007457, -0.012365, -0.005249, 0.014890, 0.021299, 0.037430, 0.005160, 0.033291, -0.015051, -0.021486, 0.011783, -0.021512, -0.016165, -0.004894, -0.007691, 0.028452, -0.005389, 0.014703, -0.002303, -0.002799, 0.032247, -0.035230, -0.082812, -0.112231, -0.101078, -0.202798, 0.010926, 0.009570, 0.021125, -0.016571, -0.005327, -0.014227, 0.019183, 0.011215, -0.022890, 0.023769, -0.004557, 0.028349, -0.001515, -0.219963, -0.084040, -0.124745, 0.013252, -0.030056, 0.024782, -0.013060, -0.025710, -0.029769, -0.133673, -0.172043, -0.225499, -0.004334, 0.039399, 0.067037, 0.051867, 0.079943, -0.033175, -0.043123, -0.015028, -0.003796, 0.000673, 0.013528, 0.029925, 0.014520, 0.029104, -0.015933, -0.022027, 0.023823, 0.057434, 0.029587, 0.002818, 0.039525, 0.006750, -0.005146, 0.031494, -0.016015, -0.330533, -0.187276, 0.011639, 0.096534, 0.007762, 0.054591, 0.013747, 0.070346, 0.054400, 0.020660, -0.010600, 0.049316, 0.039649, 0.007590, -0.013736, 0.037612, -0.015234, -0.004029, 0.050131, 0.033400, 0.036998, 0.026382, 0.033600, 0.064689, 0.148584, 0.003778, -0.008641, -0.022878, -0.276199, 0.006334, 0.134430, 0.039328, 0.081679, 0.032364, 0.053757, 0.068678, 0.047408, 0.049692, 0.016384, 0.021716, 0.041073, 0.004170, 0.032109, 0.003795, 0.053498, -0.008838, 0.007087, -0.001494, 0.017245, 0.046696, 0.135208, 0.123064, 0.003658, 0.117505, -0.016063, -0.010971, -0.197050, -0.128757, 0.031460, 0.026478, 0.034192, -0.008101, 0.062812, 0.065364, 0.073712, 0.069996, 0.082822, 0.001172, -0.005125, 0.056704, 0.062551, 0.011220, 0.027660, -0.076138, 0.008062, -0.008005, 0.026629, 0.102561, 0.035381, 0.120394, 0.087037, 0.259921, -0.006329, -0.009534, 0.008054, 0.013475, 0.026107, 0.041958, 0.036120, 0.024551, 0.043132, 0.019005, 0.047161, 0.044735, 0.037425, 0.034238, 0.023600, 0.050915, 0.063805, 0.064475, -0.011106, -0.005473, 0.013846, 0.080867, 0.080419, 0.071733, 0.050525, 0.011753, 0.037841, 0.059742, -0.074937, -0.003486, -0.001370, 0.007144, -0.007672, 0.022549, 0.062498, 0.088215, 0.032389, 0.068547, 0.066317, 0.049407, 0.069452, 0.081326, 0.055765, 0.027133, 0.039338, 0.058931, 0.080169, 0.006875, 0.014788, 0.010107, 0.044699, 0.062651, 0.031973, -0.036731, -0.003558, 0.259136, -0.213915, 0.011570, 0.044943, 0.031307, 0.045720, 0.055980, 0.101429, 0.067258, 0.093502, 0.064371, 0.050031, 0.066976, 0.039631, 0.058875, 0.037535, 0.041236, 0.045223, 0.036492, 0.038730, 0.029352, -0.021050, -0.011308, 0.012437, -0.016221, 0.021945, 0.027088, 0.041099, -0.105889, 0.029038, 0.017692, 0.035941, 0.009833, 0.056683, 0.027747, 0.059650, 0.087461, 0.053666, 0.025416, 0.020339, 0.022045, 0.074180, 0.061053, 0.019323, 0.069367, 0.024909, 0.011506, 0.055615, 0.031119, 0.022478, 0.025005, 0.061326, 0.011392, 0.063600, 0.037890, -0.054680, -0.010652, -0.001686, -0.005617, 0.039351, 0.099122, 0.087523, 0.031682, 0.016239, 0.028315, 0.068038, 0.036154, 0.062454, 0.037263, 0.021051, 0.058944, 0.077571, 0.124081, 0.044593, 0.026789, 0.059580, 0.037716, 0.035426, 0.016814, 0.026195, 0.044417, 0.066367, 0.090398, -0.105358, -0.061349, 0.004354, 0.038987, 0.040662, 0.088027, 0.037846, 0.051276, 0.035817, 0.002586, 0.057525, 0.046102, 0.059163, 0.037829, 0.042891, 0.115854, 0.094764, 0.061855, 0.009003, -0.004779, 0.038650, 0.033852, 0.061392, 0.024267, 0.052799, 0.037231, 0.098583, 0.038085, -0.061290, 0.093225, -0.019441, 0.110071, 0.247125, 0.091095, 0.018681, 0.079670, 0.019810, 0.030234, 0.063914, 0.034742, 0.065999, 0.046032, 0.080427, 0.069886, 0.059908, 0.000482, -0.024445, -0.015101, 0.033423, 0.067254, 0.067513, 0.039524, 0.036981, 0.073996, 0.080503, -0.103915, -0.339706, -0.066488, -0.102830, 0.146702, 0.075133, -0.045381, 0.009931, 0.066278, 0.049072, 0.042744, 0.061980, 0.040095, 0.062696, 0.033968, 0.050421, 0.039592, 0.063244, -0.036556, 0.003737, 0.041786, 0.042824, 0.055015, 0.018395, 0.032691, 0.061965, 0.025185, 0.018425, -0.201391, -0.242511, -0.108871, -0.019628, 0.187806, -0.027621, -0.063903, -0.023495, 0.077550, 0.051842, 0.036420, 0.016221, 0.030817, 0.029373, 0.043670, 0.063644, 0.091379, 0.083406, 0.026373, 0.018454, 0.049712, 0.089125, 0.065121, 0.062110, 0.014092, 0.043889, -0.006560, -0.040730, -0.082685, -0.134133, -0.149752, -0.045817, 0.085685, -0.145350, -0.053588, -0.052957, 0.038634, 0.007595, 0.016907, 0.010215, 0.047982, 0.001974, 0.031268, 0.054184, 0.049875, 0.027285, -0.024407, 0.037943, 0.046875, 0.029233, 0.067511, 0.052292, 0.020919, 0.051281, 0.017321, -0.041791, -0.022101, -0.023207, 0.039737, 0.057737, 0.085064, -0.169697, -0.080267, -0.099110, -0.020780, -0.029665, -0.016519, 0.045945, 0.032075, 0.016494, 0.012461, 0.052542, 0.028878, -0.016388, -0.018256, 0.070342, 0.034980, 0.051311, 0.066074, 0.027002, 0.047432, 0.007508, 0.019748, -0.033843, -0.056862, -0.149957, -0.000443, 0.031265, -0.168375, -0.129408, -0.070611, -0.039376, -0.032940, -0.002729, -0.013584, 0.050027, 0.030826, 0.062130, 0.044379, 0.005592, -0.007365, 0.009064, 0.000674, 0.045730, 0.022664, 0.016266, 0.032661, 0.042746, 0.002370, 0.018799, 0.002824, -0.059310, 0.029274, -0.049725, -0.121408, -0.096220, -0.198005, -0.183514, 0.023140, 0.018325, 0.014908, 0.016181, 0.024476, -0.014095, 0.042111, 0.004800, 0.044023, 0.063500, 0.058407, 0.014098, -0.000896, 0.054418, 0.047875, 0.041255, 0.061376, 0.054213, 0.007947, 0.016967, -0.019718, -0.044507, -0.021208, 0.032631, 0.124816, -0.041724, -0.287053, -0.122760, 0.000508, 0.000450, -0.007571, 0.054464, 0.008324, 0.049538, 0.002911, 0.040727, 0.015143, 0.007990, 0.048544, 0.066356, 0.023382, 0.065778, 0.069365, 0.046420, 0.045008, 0.048078, 0.018167, 0.033149, -0.022257, -0.107822, -0.139131, -0.000777, 0.124925, -0.032947, -0.054603, -0.242624, -0.005603, -0.019712, -0.009786, 0.026557, 0.021824, 0.004464, 0.026926, 0.013454, 0.061856, 0.010981, 0.013155, 0.069494, 0.012278, 0.008721, 0.071062, 0.059907, 0.045924, 0.071178, 0.000886, -0.019390, -0.047197, -0.209270, -0.170475, 0.002162, 0.043995, -0.020833, -0.049053, -0.246189, 0.002745, -0.002989, 0.002679, 0.028638, 0.033762, 0.044270, 0.041560, 0.062101, 0.039980, 0.040350, 0.033345, 0.042995, 0.045514, 0.011964, 0.054197, 0.068646, 0.034006, 0.055855, 0.027427, 0.020904, -0.029024, -0.095664, -0.055295, -0.040792, -0.048397, 0.010932, -0.085943, -0.165042, -0.037298, 0.002294, 0.009547, 0.022910, -0.001444, 0.009983, 0.034191, 0.010566, 0.026577, 0.034205, 0.085814, 0.087016, 0.031677, 0.017890, 0.071124, 0.048743, 0.001746, 0.028704, -0.007195, 0.028638, -0.082367, -0.057162, -0.038687, 0.039263, -0.077126, 0.015741, -0.020119, -0.114751, -0.006498, 0.007677, 0.033625, 0.083390, 0.019546, 0.044638, 0.082996, 0.056730, 0.047388, 0.025677, 0.090622, 0.086632, 0.003541, 0.077480, 0.055270, 0.005348, 0.006768, -0.040808, -0.007506, 0.005086, -0.146529, -0.096367, -0.226585, -0.074315, 0.030512, 0.027475, -0.032557, 0.079899, 0.008518, 0.052674, 0.054888, 0.082951, 0.044156, 0.072923, 0.028454, 0.103265, 0.057340, 0.027210, 0.048954, 0.109366, -0.010122, 0.017435, 0.006189, -0.038965, -0.042100, -0.059421, -0.011730, 0.029667, -0.007550, -0.066172, -0.287951, -0.302034, -0.034212, -0.006086, -0.025694, 0.078951, 0.288094, 0.356127, 0.063188, 0.065323, 0.068620, 0.047653, 0.088957, 0.078115, 0.050713, 0.061427, 0.029902, 0.054407, 0.051139, 0.027485, 0.048211, -0.006432, -0.006950, -0.013195, -0.014240, 0.012500, 0.040562, 0.024612, -0.136991, -0.216068, -0.020922, -0.030864, 0.014821, 0.013876, 0.069503, -0.010499, 0.021675, 0.044347, 0.018170, -0.002416, 0.002077, -0.005293, 0.024680, 0.024839, 0.044615, 0.040431, 0.025285, 0.066552, 0.054605, 0.066948, 0.071093, 0.026303, 0.048011, 0.005245, 0.041021, -0.151808, -0.080813, 0.026308, -0.012691, 0.010759, 0.034568, -0.033054, 0.006019, 0.134819, 0.110033, -0.135340, -0.093736, -0.021979, 0.040835, 0.047211, 0.018719, -0.011444, 0.013941, -0.098738, 0.066871, 0.015004, 0.064699, -0.160682, -0.014450, 0.093345, -0.047537, 0.031430, 0.041653, 0.019746, -0.015639, -0.019160, 0.028309, 0.016280, 0.023638, 0.033429, 0.003683, 0.013992, 0.033754, -0.010142, 0.030615, 0.008098, 0.024084, -0.012924, -0.021792, -0.074546, -0.083187, 0.017671, -0.030569, 0.023535, -0.011519, 0.023456, 0.029062, -0.009704, 0.000259, -0.023925, -0.015623, -0.009939, -0.001310, 0.010345, 0.003130, -0.024147, 0.012869, -0.018590, 0.015386, -0.036198, 0.007685, -0.061969, -0.133163, -0.054733, 0.023308, -0.004714, 0.022623, 0.044199, 0.002379, -0.034303, -0.004460, 0.003794, 0.057108, -0.007572, 0.045416, 0.030733, 0.083399, -0.011600, -0.026158, -0.017225, -0.011349, 0.030849, -0.026443, 0.024476, -0.033192, -0.019552, -0.176940, -0.045543, -0.101990, -0.125892, -0.015029, -0.015691, -0.166290, -0.255359, -0.170374, -0.208630, -0.003089, -0.106197, -0.252650, -0.338421, -0.258269, -0.211587, -0.210973, -0.075299, -0.041396, -0.069445, 0.033816, -0.021105, 0.043106, 0.032480, -0.006323, 0.014665, 0.011006, 0.022148, -0.151720, 0.116891, 0.115705, -0.032057, 0.011531, -0.039466, -0.129871, -0.115726, 0.081488, 0.189146, 0.107958, 0.109734, -0.061428, -0.026049, 0.091323, 0.011415, -0.115012, -0.026903, -0.246850, -0.072237, -0.273605, -0.076981, -0.256025, 0.090957, -0.016093, -0.020096, -0.214817, -0.123608, 0.083006, 0.067219, 0.131144, 0.059121, 0.111663, 0.128007, 0.062742, 0.091957, 0.051717, 0.114261, 0.101057, 0.053797, 0.086469, 0.050688, -0.043831, 0.013568, 0.032923, -0.065827, -0.152696, -0.154419, -0.369998, -0.125448, -0.038770, -0.014833, -0.160952, -0.034939, 0.017522, -0.085733, 0.189120, 0.191032, 0.143229, 0.173802, 0.049051, 0.053468, -0.002717, 0.058672, 0.069081, 0.051514, 0.006354, -0.010825, 0.060660, 0.035195, -0.074327, -0.049242, -0.017920, -0.082697, -0.146438, -0.134281, -0.205889, -0.193960, -0.115896, -0.092629, -0.123492, -0.031986, 0.123298, -0.042897, 0.244106, 0.021173, 0.021355, 0.027585, -0.042674, 0.039377, 0.040157, 0.024687, 0.034372, 0.023019, 0.100490, 0.012703, 0.007789, 0.049832, 0.021592, 0.037192, -0.066528, -0.034982, -0.022871, -0.149832, -0.119216, -0.235968, -0.187097, 0.001304, 0.014879, 0.003989, 0.401849, -0.095208, -0.003386, -0.010693, 0.108641, 0.020668, -0.057380, -0.000253, -0.003793, -0.013438, -0.057631, -0.009753, 0.034357, 0.048725, 0.040108, 0.008315, 0.027757, -0.010359, -0.038768, -0.018890, -0.092472, -0.153949, -0.225969, -0.390430, -0.242510, -0.086038, 0.004658, 0.022286, -0.075712, -0.143655, 0.002073, 0.105305, 0.063786, -0.044210, 0.064853, 0.034722, -0.029911, 0.055159, -0.075179, 0.035339, 0.017726, 0.043595, 0.058747, 0.040192, 0.016280, 0.088438, 0.053045, -0.007688, -0.011147, -0.097142, -0.534843, -0.516089, -0.299154, -0.087982, -0.161525, -0.066556, -0.124667, -0.005097, 0.047079, 0.163856, 0.024043, 0.078535, 0.054268, 0.002092, -0.050896, -0.047605, -0.193885, -0.137030, -0.036112, 0.092973, 0.169359, 0.072297, 0.082560, 0.077851, -0.004287, 0.068872, 0.064826, -0.038992, -0.457298, -0.640539, -0.194079, -0.039250, 0.053316, -0.039410, -0.111265, -0.028076, 0.183719, 0.012278, -0.038632, 0.082761, -0.029732, -0.148529, -0.255966, -0.172290, -0.148663, -0.108106, 0.093404, 0.112216, 0.040490, 0.163044, 0.068348, 0.062311, 0.070213, 0.070576, 0.058085, 0.096165, -0.250701, -0.519844, -0.040140, -0.024002, 0.051098, -0.179588, -0.091821, -0.241675, 0.200826, 0.034768, -0.116983, -0.111478, -0.278523, -0.262687, -0.131784, -0.106794, -0.035378, 0.049365, 0.044732, 0.115530, 0.050672, 0.018176, 0.056777, 0.065572, 0.086186, 0.092832, -0.028258, -0.009471, -0.235532, -0.382525, 0.079326, -0.061349, 0.039451, -0.111523, -0.132499, -0.134172, 0.022603, -0.087679, -0.177138, -0.244631, -0.148390, -0.100493, 0.044527, 0.014823, -0.026914, 0.060144, -0.044181, 0.145689, 0.087838, 0.062965, 0.033478, 0.023971, -0.018692, -0.106921, -0.320685, -0.322320, -0.266364, -0.230746, 0.099269, -0.214202, 0.095397, -0.006368, -0.222913, -0.112574, -0.369598, -0.173654, -0.024227, 0.002633, 0.031466, -0.062802, -0.002519, -0.072119, -0.097788, 0.052108, 0.073943, 0.114115, 0.022481, 0.099135, 0.011077, -0.008051, -0.150756, -0.238511, -0.169175, -0.399271, -0.079642, -0.240594, -0.012071, -0.078667, -0.054238, -0.128506, 0.088197, 0.151238, -0.270983, -0.126924, -0.050906, -0.132731, -0.039273, 0.036941, -0.054061, -0.174937, -0.100056, 0.091200, 0.007521, 0.030877, 0.028509, 0.007506, -0.078406, -0.039081, -0.107990, -0.103926, 0.033789, -0.012884, 0.015143, -0.099460, -0.114155, -0.087764, -0.049895, -0.157272, 0.091867, 0.129591, -0.148840, -0.146475, -0.046157, -0.140396, -0.124665, -0.016013, 0.016268, -0.059324, -0.050953, 0.043724, 0.074688, 0.106290, 0.084134, -0.091279, -0.061040, -0.064454, 0.012785, 0.081270, 0.056509, 0.088800, 0.245258, 0.146796, -0.260790, 0.065242, 0.014310, -0.207824, 0.244198, 0.251222, 0.226192, -0.032059, -0.087959, -0.178510, -0.168491, -0.218715, -0.079751, -0.019071, 0.011611, 0.175456, 0.200924, -0.015823, -0.164233, -0.071589, -0.069214, 0.064301, 0.031794, 0.049321, 0.076426, 0.031887, 0.093309, 0.164488, -0.370786, -0.173288, -0.057269, 0.006222, 0.134163, 0.238999, 0.308275, 0.025240, -0.105392, -0.120026, -0.035758, -0.142830, -0.389660, -0.495433, -0.573684, -0.281671, -0.129436, -0.195641, -0.106546, 0.024333, 0.075027, -0.069898, 0.083569, 0.037068, 0.029123, 0.118269, 0.153928, -0.134957, -0.448486, -0.051258, 0.022019, 0.121409, 0.054030, 0.164856, 0.454591, -0.095695, -0.041019, -0.008334, -0.027503, 0.000844, -0.182034, -0.296674, -0.500172, -0.734834, -0.585260, -0.219316, -0.032905, 0.087306, 0.025636, 0.072904, 0.077052, 0.083063, 0.112298, 0.081633, 0.048082, -0.205757, -0.368025, -0.089928, -0.032591, -0.147803, -0.117382, -0.123317, 0.305105, -0.103143, 0.045477, 0.018919, -0.002383, 0.019390, 0.061021, 0.151102, 0.105886, 0.117588, -0.086316, -0.129889, -0.135371, -0.035583, 0.066048, 0.053425, 0.038921, 0.039903, 0.063252, -0.039324, 0.099680, -0.177569, -0.339931, -0.055653, -0.022692, -0.009377, -0.018770, -0.217611, 0.372007, 0.044629, 0.003594, 0.086246, 0.059775, 0.009632, 0.038114, 0.019211, 0.059100, 0.032177, -0.032050, -0.006473, -0.042750, -0.047346, -0.029105, 0.052466, -0.003130, 0.099849, -0.022018, -0.078944, -0.083240, -0.162673, -0.206392, 0.052470, 0.179055, -0.124014, -0.034181, -0.061360, 0.144009, -0.019373, 0.023245, 0.041767, -0.020317, -0.000245, -0.060329, 0.003580, 0.015897, -0.009215, 0.012219, -0.036603, -0.077779, -0.026210, 0.006051, -0.021777, 0.062227, -0.034286, -0.126723, -0.026128, -0.132593, -0.149871, -0.164500, 0.025838, -0.091780, -0.112689, -0.079202, 0.138094, 0.127173, 0.065954, 0.087652, 0.098754, -0.007722, 0.002220, 0.028803, 0.034375, 0.035299, 0.013754, 0.024610, -0.037188, -0.015467, -0.030678, -0.024173, -0.061234, -0.005743, 0.025589, 0.039764, 0.097914, 0.006463, -0.241842, -0.158602, 0.033596, -0.105016, -0.014605, -0.022158, 0.143641, 0.133145, 0.290602, 0.130790, 0.078982, 0.072659, 0.012472, 0.085529, 0.086951, 0.017472, -0.016174, 0.046289, -0.007517, -0.014055, -0.027110, -0.055777, 0.053842, 0.033726, -0.023650, 0.016609, -0.105418, -0.301575, -0.058306, -0.053809, 0.002321, 0.019083, 0.000984, 0.008334, -0.176104, 0.193589, 0.310784, 0.123452, 0.099160, 0.057878, 0.076210, 0.046195, 0.057136, 0.066672, 0.014759, 0.028295, 0.012362, -0.028556, 0.038929, 0.081299, -0.036059, -0.143369, -0.202200, -0.173728, -0.045332, -0.240422, -0.072183, 0.001873, 0.116478, 0.008893, -0.006442, -0.023007, 0.024560, -0.155171, -0.102450, 0.119056, 0.061783, 0.146790, 0.094994, -0.082394, -0.022179, -0.040322, 0.029366, 0.019908, 0.041850, -0.035057, -0.048356, -0.082506, 0.033747, 0.002300, -0.169627, -0.221224, 0.022646, -0.130594, -0.124690, 0.068055, 0.029062, 0.002113, -0.001484, 0.005929, 0.006329, -0.079994, 0.028340, -0.071870, -0.190365, 0.048522, -0.065636, -0.139697, -0.268849, -0.331566, -0.174174, -0.248106, -0.271268, -0.343574, -0.331066, -0.365087, -0.224859, -0.026018, 0.024169, 0.100454, 0.200106, -0.082019, 0.061291, 0.008296, 0.000340, 0.011628, -0.016754, -0.008291, 0.016622, -0.011226, -0.096863, -0.128716, -0.214350, -0.022029, -0.032298, -0.020649, -0.156923, -0.162619, -0.014205, -0.097107, -0.205519, -0.072762, -0.077350, 0.005815, 0.217133, 0.020295, -0.075312, -0.241239, -0.285784, -0.147877, -0.003108, -0.018792, 0.034255, 0.024631, 0.021850, 0.024219, -0.029782, 0.029480, -0.015831, 0.018764, -0.026001, -0.010773, 0.002797, 0.032398, -0.030249, 0.011682, -0.021602, 0.016859, 0.052941, 0.020158, 0.016210, 0.025673, 0.018663, -0.017978, 0.031632, 0.034182, 0.029030, 0.008952, -0.014040, 0.015280, -0.035435, 0.019783, -0.013548, -0.005821, 0.024646, -0.016344, 0.023569, -0.006088, -0.039498, -0.003414, 0.019384, -0.040469, 0.005839, 0.166570, 0.184309, 0.153013, 0.021157, 0.137105, 0.143676, 0.184182, -0.045444, -0.003748, 0.002416, 0.000521, -0.098343, -0.047765, 0.011364, 0.014057, 0.021284, 0.006834, -0.022939, 0.014039, -0.006320, -0.265255, -0.135921, 0.038184, -0.004753, -0.008866, 0.002295, -0.019345, 0.032122, 0.237304, 0.205608, 0.096892, 0.065362, 0.069148, 0.192790, 0.139828, 0.037472, 0.001734, -0.012211, 0.006612, -0.059163, -0.014575, 0.003444, -0.018762, -0.033401, 0.035050, -0.005866, -0.019176, 0.034354, -0.231089, -0.226188, 0.105441, 0.108531, 0.028857, 0.097942, 0.057009, 0.006496, 0.060253, 0.064529, 0.040142, 0.147579, 0.130133, 0.202599, 0.170385, 0.050845, 0.109562, 0.061486, 0.059711, -0.012918, -0.010835, 0.020474, 0.018955, -0.070599, -0.027587, 0.034107, 0.002653, 0.131199, -0.104185, 0.041023, -0.025003, 0.009037, -0.006680, 0.220172, 0.395367, 0.397045, 0.329131, 0.433130, 0.454645, 0.349564, 0.377217, 0.387211, 0.284975, 0.210315, 0.448453, 0.315585, 0.079050, 0.280317, 0.285239, 0.062062, -0.003798, -0.026023, 0.016376, -0.009694, -0.004894, 0.011437, 0.052232, 0.176282, 0.034660, -0.033567, 0.066268, -0.048280, 0.014191, 0.096056, 0.067112, 0.106479, 0.156698, 0.279258, 0.262143, 0.322713, 0.234773, 0.166825, 0.122655, 0.143165, 0.220005, 0.164117, 0.529353, 0.274695, 0.089955, 0.025989, -0.007513, 0.013327, 0.204772, 0.124390, -0.189254, -0.177780, -0.058400, -0.121886, -0.001272, -0.040598, 0.054256, -0.050044, -0.073997, -0.035644, -0.079723, -0.130745, -0.111419, -0.113725, -0.078834, -0.121024, -0.047410, -0.005102, -0.058140, 0.229890, 0.327149, 0.230961, -0.010723, -0.033021, 0.141521, -0.021179, 0.107666, -0.055423, -0.252227, 0.084935, 0.113438, -0.033138, -0.004934, -0.003505, -0.075864, -0.054538, -0.053906, -0.130734, -0.141798, -0.163132, -0.175416, -0.209556, -0.109066, -0.047348, -0.028306, -0.067244, -0.020952, -0.040579, 0.197414, 0.237127, 0.123165, 0.166106, 0.183162, 0.124513, -0.243453, -0.064824, -0.116037, -0.056486, -0.059407, -0.068048, -0.103435, -0.126260, 0.001363, -0.014365, -0.079962, -0.124031, -0.150284, -0.163136, -0.113315, -0.129989, -0.066552, -0.010891, -0.035730, 0.026316, -0.011659, -0.003849, 0.065691, 0.219163, 0.475323, 0.170255, 0.095361, -0.020865, -0.276651, -0.001233, -0.113349, -0.088030, -0.147603, -0.043114, 0.021835, -0.016713, -0.056921, -0.093728, -0.069754, -0.151875, -0.149105, -0.178960, -0.150667, -0.095178, -0.063803, -0.031124, -0.026775, 0.053574, 0.085005, 0.026068, 0.163742, 0.195074, 0.285131, 0.041723, -0.261104, -0.024087, -0.122883, -0.162314, -0.027255, 0.066883, -0.018744, -0.136606, -0.057976, -0.036053, -0.083291, -0.106290, -0.053497, -0.059814, -0.162936, -0.123596, -0.042740, -0.079683, 0.021036, -0.032772, -0.043013, -0.121919, -0.085083, -0.087531, 0.020897, 0.292224, 0.072862, 0.116971, -0.064117, -0.016943, -0.119186, -0.259764, -0.039951, 0.032750, -0.045820, -0.091344, -0.095143, -0.113799, -0.090864, -0.020312, -0.111872, -0.067526, -0.100201, 0.026205, -0.086565, -0.094584, -0.101761, -0.112910, -0.073420, -0.215022, -0.176822, -0.038994, 0.150908, 0.232989, 0.111284, 0.170169, 0.048800, 0.041485, -0.051228, -0.325508, 0.020728, -0.099845, -0.120497, -0.067019, -0.037558, -0.037160, 0.012379, 0.048243, 0.067242, 0.194898, 0.258580, 0.049815, -0.103627, -0.058820, -0.129929, -0.101636, -0.109087, -0.111086, -0.095368, 0.062228, 0.061321, 0.498173, 0.116993, 0.168494, 0.007563, 0.088065, 0.056437, -0.289537, -0.129197, -0.228428, -0.100270, 0.014083, 0.017329, 0.052308, 0.095516, 0.103933, 0.063999, 0.176461, 0.074771, 0.016088, -0.062371, -0.082486, -0.056067, -0.133065, -0.088750, -0.084735, -0.033856, -0.013097, 0.223586, 0.323503, 0.067639, 0.115709, 0.059064, 0.125479, 0.027246, -0.242737, -0.084026, -0.084456, 0.085721, 0.000827, 0.063295, 0.086292, 0.036059, 0.092953, 0.093920, 0.131797, 0.112570, 0.136953, -0.066049, -0.048315, 0.023242, -0.032351, -0.039130, -0.077612, -0.099669, -0.001511, 0.091455, 0.341062, -0.028391, 0.183854, 0.005405, 0.089022, -0.009289, 0.057494, 0.117580, 0.037985, 0.189053, 0.054380, 0.111596, 0.076807, 0.033754, 0.051560, 0.017586, 0.085299, 0.138351, 0.159953, -0.039362, -0.046879, -0.053816, -0.076252, -0.014261, -0.008708, 0.026233, -0.030496, 0.015449, 0.082027, 0.255205, 0.225215, 0.305034, -0.009217, 0.044863, 0.239695, 0.276578, -0.057914, 0.079754, 0.121021, 0.028273, 0.024249, 0.046804, 0.003386, -0.011837, 0.038871, 0.148678, 0.113050, 0.034204, -0.048079, -0.039868, -0.017213, -0.008328, 0.030798, 0.001556, -0.041781, 0.187718, 0.251932, 0.594350, 0.230238, 0.144268, -0.025519, 0.081002, 0.410405, 0.203912, 0.038862, -0.061393, 0.072839, 0.024259, -0.015417, -0.006030, 0.036558, -0.007362, -0.003139, 0.094730, 0.105008, 0.006081, -0.015383, -0.032657, 0.032481, 0.019272, -0.035030, -0.071396, -0.004387, 0.149601, 0.224135, 0.271524, 0.360663, 0.219188, -0.286093, -0.002099, 0.253434, 0.291461, 0.203614, 0.101080, 0.165192, 0.098329, 0.036121, -0.015691, -0.071432, -0.015440, 0.109835, 0.007695, 0.031263, 0.017230, 0.073048, 0.013617, 0.009077, 0.007747, 0.073444, 0.149615, 0.152945, 0.373055, 0.676189, 0.144547, 0.257966, 0.087632, -0.120551, 0.032543, 0.010461, 0.072298, 0.027741, 0.161031, 0.320010, 0.275994, 0.174569, 0.259291, 0.073149, -0.015418, 0.004093, 0.050819, 0.077658, 0.138216, 0.131499, 0.072602, 0.145653, 0.124228, 0.148310, 0.222559, 0.226061, 0.196989, 0.344381, 0.116093, 0.201100, -0.030013, 0.010201, 0.219042, 0.266864, 0.093153, 0.213805, 0.307697, 0.380759, 0.225344, 0.168715, 0.222350, 0.194570, 0.166381, 0.054882, 0.004095, 0.085629, 0.131514, 0.191561, 0.183612, 0.254273, 0.127480, 0.228366, 0.259445, 0.198946, 0.191543, -0.084983, -0.152718, 0.228841, -0.007204, 0.056698, 0.031920, 0.053094, 0.243096, 0.390772, 0.327340, 0.227811, 0.156557, 0.102454, 0.068682, 0.134808, 0.094225, 0.089884, 0.104160, 0.100565, 0.119133, 0.073213, 0.180489, 0.283571, 0.224113, 0.146366, 0.117394, 0.205040, 0.134648, -0.093515, -0.205523, 0.406343, -0.016625, -0.001711, 0.046993, 0.293471, 0.398746, 0.318671, 0.190910, 0.085713, 0.012215, -0.057191, -0.008097, 0.047771, 0.104028, 0.050935, 0.105069, 0.064057, 0.099409, 0.071841, 0.129109, 0.233537, 0.110439, 0.129132, 0.159180, 0.022061, -0.056902, 0.006606, 0.186829, 0.252157, 0.002712, 0.022418, -0.022142, 0.300213, 0.502780, 0.078976, 0.019241, 0.109576, 0.028435, 0.096149, 0.188593, 0.016190, 0.144385, 0.119902, 0.117530, 0.081509, 0.085338, 0.085861, 0.029584, 0.106661, 0.057172, 0.103038, 0.205591, -0.123860, -0.102331, -0.047603, 0.243905, 0.102185, 0.006266, 0.022238, -0.001003, 0.045810, 0.280716, -0.188057, -0.297068, -0.094331, 0.061524, 0.040906, 0.104933, 0.061577, 0.150760, 0.167796, 0.098715, 0.191162, 0.112815, 0.154865, 0.065201, 0.069306, 0.074269, 0.112248, 0.022483, -0.186464, -0.018307, 0.262265, 0.239529, 0.291861, -0.009406, -0.032231, 0.024741, 0.073175, -0.064518, -0.320732, -0.482012, -0.035545, 0.130311, -0.039283, 0.012032, 0.143547, -0.002918, -0.030587, -0.014491, 0.068323, -0.004955, -0.025537, -0.084078, -0.020618, -0.055114, -0.207867, -0.312197, -0.295862, -0.037085, 0.117221, 0.013663, 0.271415, -0.023585, -0.032562, -0.002573, 0.012350, -0.030761, -0.208348, -0.527795, -0.470138, -0.512906, -0.395621, -0.459349, -0.369118, -0.313346, -0.205462, -0.283395, -0.443152, -0.405452, -0.193651, -0.157676, -0.276541, -0.449368, -0.354356, -0.138740, -0.314287, -0.024743, -0.080108, -0.072042, -0.031097, 0.012625, 0.016223, 0.011573, -0.031657, 0.007399, 0.103657, 0.144885, -0.144499, -0.116541, -0.078228, -0.073992, -0.079690, 0.116348, 0.126293, -0.032606, -0.410835, -0.296997, -0.237572, -0.226471, -0.210137, -0.238410, 0.049806, -0.066264, -0.183744, -0.231477, -0.027359, 0.000900, -0.000877, 0.025831, };
